# Supplementary material for: Repeat DNA methylation is modulated by adherens junction signaling
Source: Commun Biol. 2024 Mar 7;7:286. doi: 10.1038/s42003-024-05990-4 (PMC10920906; doi:10.1038/s42003-024-05990-4)
Supplement: Supplementary file 3 — Supplementary Data 1 [file 42003_2024_5990_MOESM3_ESM.xlsx]

## Sheet: Result
#Bulge type	crRNA	DNA	Chromosome	Position	Direction	Mismatches	Bulge Size
X	TGGAATGGAATGGAATGGAANGG	TGGAATGGAATGGAATGGAATGG	chr8	96172201	+	0	0
X	TGGAATGGAATGGAATGGAANGG	TGGAATGGAATGGAATGGAATGG	chr8	96172186	+	0	0
X	TGGAATGGAATGGAATGGAANGG	TGGAATGGAATGGAATGGAATGG	chr8	96172191	+	0	0
X	TGGAATGGAATGGAATGGAANGG	TGGAATGGAATGGAATGGAATGG	chr8	96172196	+	0	0
X	TGGAATGGAATGGAATGGAANGG	TGGAATGGAATGGAATGGAATGG	chr8	96172176	+	0	0
X	TGGAATGGAATGGAATGGAANGG	TGGAATGGAATGGAATGGAATGG	chr8	96172181	+	0	0
X	TGGAATGGAATGGAATGGAANGG	TGGAATGGAATGGAATGGAATGG	chr8	110728382	-	0	0
X	TGGAATGGAATGGAATGGAANGG	TGGAATGGAATGGAATGGAATGG	chr8	110728392	-	0	0
X	TGGAATGGAATGGAATGGAANGG	TGGAATGGAATGGAATGGAATGG	chr8	110728397	-	0	0
X	TGGAATGGAATGGAATGGAANGG	TGGAATGGAATGGAATGGAATGG	chr8	110728387	-	0	0
X	TGGAATGGAATGGAATGGAANGG	TGGAATGGAATGGAATGGAATGG	chr8	110728377	-	0	0
X	TGGAATGGAATGGAATGGAANGG	TGGAATGGAATGGAATGGAATGG	chr15	17081908	+	0	0
X	TGGAATGGAATGGAATGGAANGG	TGGAATGGAATGGAATGGAATGG	chr15	17080603	+	0	0
X	TGGAATGGAATGGAATGGAANGG	TGGAATGGAATGGAATGGAATGG	chr15	17080538	+	0	0
X	TGGAATGGAATGGAATGGAANGG	TGGAATGGAATGGAATGGAATGG	chr15	17080543	+	0	0
X	TGGAATGGAATGGAATGGAANGG	TGGAATGGAATGGAATGGAATGG	chr15	17080548	+	0	0
X	TGGAATGGAATGGAATGGAANGG	TGGAATGGAATGGAATGGAATGG	chr15	17080553	+	0	0
X	TGGAATGGAATGGAATGGAANGG	TGGAATGGAATGGAATGGAATGG	chr15	17080558	+	0	0
X	TGGAATGGAATGGAATGGAANGG	TGGAATGGAATGGAATGGAATGG	chr15	17080563	+	0	0
X	TGGAATGGAATGGAATGGAANGG	TGGAATGGAATGGAATGGAATGG	chr15	17080568	+	0	0
X	TGGAATGGAATGGAATGGAANGG	TGGAATGGAATGGAATGGAATGG	chr15	17080573	+	0	0
X	TGGAATGGAATGGAATGGAANGG	TGGAATGGAATGGAATGGAATGG	chr15	17081153	+	0	0
X	TGGAATGGAATGGAATGGAANGG	TGGAATGGAATGGAATGGAATGG	chr15	17080598	+	0	0
X	TGGAATGGAATGGAATGGAANGG	TGGAATGGAATGGAATGGAATGG	chr15	17083522	+	0	0
X	TGGAATGGAATGGAATGGAANGG	TGGAATGGAATGGAATGGAACGG	chr15	17081768	+	0	0
X	TGGAATGGAATGGAATGGAANGG	TGGAATGGAATGGAATGGAATGG	chr5	49601895	+	0	0
X	TGGAATGGAATGGAATGGAANGG	TGGAATGGAATGGAATGGAATGG	chr5	49601275	+	0	0
X	TGGAATGGAATGGAATGGAANGG	TGGAATGGAATGGAATGGAATGG	chr5	49601230	+	0	0
X	TGGAATGGAATGGAATGGAANGG	TGGAATGGAATGGAATGGAATGG	chr5	49601235	+	0	0
X	TGGAATGGAATGGAATGGAANGG	TGGAATGGAATGGAATGGAAAGG	chr5	49602090	+	0	0
X	TGGAATGGAATGGAATGGAANGG	TGGAATGGAATGGAATGGAATGG	chr5	49602080	+	0	0
X	TGGAATGGAATGGAATGGAANGG	TGGAATGGAATGGAATGGAATGG	chr5	49602085	+	0	0
X	TGGAATGGAATGGAATGGAANGG	TGGAATGGAATGGAATGGAATGG	chr5	49601245	+	0	0
X	TGGAATGGAATGGAATGGAANGG	TGGAATGGAATGGAATGGAATGG	chr5	49601900	+	0	0
X	TGGAATGGAATGGAATGGAANGG	TGGAATGGAATGGAATGGAATGG	chr5	49601225	+	0	0
X	TGGAATGGAATGGAATGGAANGG	TGGAATGGAATGGAATGGAATGG	chr5	49603086	+	0	0
X	TGGAATGGAATGGAATGGAANGG	TGGAATGGAATGGAATGGAATGG	chr5	49601650	+	0	0
X	TGGAATGGAATGGAATGGAANGG	TGGAATGGAATGGAATGGAATGG	chr5	49601500	+	0	0
X	TGGAATGGAATGGAATGGAANGG	TGGAATGGAATGGAATGGAATGG	chr5	49601505	+	0	0
X	TGGAATGGAATGGAATGGAANGG	TGGAATGGAATGGAATGGAATGG	chr5	49602826	+	0	0
X	TGGAATGGAATGGAATGGAANGG	TGGAATGGAATGGAATGGAATGG	chr5	49602831	+	0	0
X	TGGAATGGAATGGAATGGAANGG	TGGAATGGAATGGAATGGAATGG	chr5	49602345	+	0	0
X	TGGAATGGAATGGAATGGAANGG	TGGAATGGAATGGAATGGAATGG	chr5	49602350	+	0	0
X	TGGAATGGAATGGAATGGAANGG	TGGAATGGAATGGAATGGAATGG	chr5	49602836	+	0	0
X	TGGAATGGAATGGAATGGAANGG	TGGAATGGAATGGAATGGAATGG	chr5	49602841	+	0	0
X	TGGAATGGAATGGAATGGAANGG	TGGAATGGAATGGAATGGAATGG	chr5	49602340	+	0	0
X	TGGAATGGAATGGAATGGAANGG	TGGAATGGAATGGAATGGAATGG	chr5	49601645	+	0	0
X	TGGAATGGAATGGAATGGAANGG	TGGAATGGAATGGAATGGAATGG	chr5	49602450	+	0	0
X	TGGAATGGAATGGAATGGAANGG	TGGAATGGAATGGAATGGAATGG	chr5	49601240	+	0	0
X	TGGAATGGAATGGAATGGAANGG	TGGAATGGAATGGAATGGAATGG	chr5	49602355	+	0	0
X	TGGAATGGAATGGAATGGAANGG	TGGAATGGAATGGAATGGAATGG	chr5	49602360	+	0	0
X	TGGAATGGAATGGAATGGAANGG	TGGAATGGAATGGAATGGAATGG	chr5	49602290	+	0	0
X	TGGAATGGAATGGAATGGAANGG	TGGAATGGAATGGAATGGAATGG	chr5	49602635	+	0	0
X	TGGAATGGAATGGAATGGAANGG	TGGAATGGAATGGAATGGAATGG	chr5	49601130	+	0	0
X	TGGAATGGAATGGAATGGAANGG	TGGAATGGAATGGAATGGAATGG	chr5	49602525	+	0	0
X	TGGAATGGAATGGAATGGAANGG	TGGAATGGAATGGAATGGAATGG	chr5	49659486	-	0	0
X	TGGAATGGAATGGAATGGAANGG	TGGAATGGAATGGAATGGAATGG	chr5	49659491	-	0	0
X	TGGAATGGAATGGAATGGAANGG	TGGAATGGAATGGAATGGAATGG	chr5	49659571	-	0	0
X	TGGAATGGAATGGAATGGAANGG	TGGAATGGAATGGAATGGAATGG	chr5	49659576	-	0	0
X	TGGAATGGAATGGAATGGAANGG	TGGAATGGAATGGAATGGAAAGG	chr5	49656910	-	0	0
X	TGGAATGGAATGGAATGGAANGG	TGGAATGGAATGGAATGGAATGG	chr5	49656915	-	0	0
X	TGGAATGGAATGGAATGGAANGG	TGGAATGGAATGGAATGGAATGG	chr5	49656920	-	0	0
X	TGGAATGGAATGGAATGGAANGG	TGGAATGGAATGGAATGGAATGG	chr5	49659566	-	0	0
X	TGGAATGGAATGGAATGGAANGG	TGGAATGGAATGGAATGGAATGG	chr5	49659496	-	0	0
X	TGGAATGGAATGGAATGGAANGG	TGGAATGGAATGGAATGGAATGG	chr5	49659501	-	0	0
X	TGGAATGGAATGGAATGGAANGG	TGGAATGGAATGGAATGGAATGG	chr5	49656925	-	0	0
X	TGGAATGGAATGGAATGGAANGG	TGGAATGGAATGGAATGGAATGG	chr5	49656930	-	0	0
X	TGGAATGGAATGGAATGGAANGG	TGGAATGGAATGGAATGGAATGG	chr5	49657050	-	0	0
X	TGGAATGGAATGGAATGGAANGG	TGGAATGGAATGGAATGGAATGG	chr5	49657040	-	0	0
X	TGGAATGGAATGGAATGGAANGG	TGGAATGGAATGGAATGGAATGG	chr5	49657045	-	0	0
X	TGGAATGGAATGGAATGGAANGG	TGGAATGGAATGGAATGGAATGG	chr5	49657030	-	0	0
X	TGGAATGGAATGGAATGGAANGG	TGGAATGGAATGGAATGGAATGG	chr5	49657035	-	0	0
X	TGGAATGGAATGGAATGGAANGG	TGGAATGGAATGGAATGGAATGG	chr5	49657670	-	0	0
X	TGGAATGGAATGGAATGGAANGG	TGGAATGGAATGGAATGGAATGG	chr5	49657675	-	0	0
X	TGGAATGGAATGGAATGGAANGG	TGGAATGGAATGGAATGGAATGG	chr5	49660062	-	0	0
X	TGGAATGGAATGGAATGGAANGG	TGGAATGGAATGGAATGGAATGG	chr5	49660067	-	0	0
X	TGGAATGGAATGGAATGGAANGG	TGGAATGGAATGGAATGGAATGG	chr5	49657020	-	0	0
X	TGGAATGGAATGGAATGGAANGG	TGGAATGGAATGGAATGGAATGG	chr5	49657025	-	0	0
X	TGGAATGGAATGGAATGGAANGG	TGGAATGGAATGGAATGGAACGG	chr5	49659872	-	0	0
X	TGGAATGGAATGGAATGGAANGG	TGGAATGGAATGGAATGGAATGG	chr5	49659506	-	0	0
X	TGGAATGGAATGGAATGGAANGG	TGGAATGGAATGGAATGGAATGG	chr5	49659511	-	0	0
X	TGGAATGGAATGGAATGGAANGG	TGGAATGGAATGGAATGGAATGG	chr5	49659581	-	0	0
X	TGGAATGGAATGGAATGGAANGG	TGGAATGGAATGGAATGGAATGG	chr5	49659586	-	0	0
X	TGGAATGGAATGGAATGGAANGG	TGGAATGGAATGGAATGGAATGG	chr5	49660252	-	0	0
X	TGGAATGGAATGGAATGGAANGG	TGGAATGGAATGGAATGGAATGG	chr5	49660257	-	0	0
X	TGGAATGGAATGGAATGGAANGG	TGGAATGGAATGGAATGGAATGG	chr5	49656935	-	0	0
X	TGGAATGGAATGGAATGGAANGG	TGGAATGGAATGGAATGGAATGG	chr5	49656529	-	0	0
X	TGGAATGGAATGGAATGGAANGG	TGGAATGGAATGGAATGGAATGG	chr5	49656534	-	0	0
X	TGGAATGGAATGGAATGGAANGG	TGGAATGGAATGGAATGGAACGG	chr5	49661416	-	0	0
X	TGGAATGGAATGGAATGGAANGG	TGGAATGGAATGGAATGGAATGG	chr5	49660242	-	0	0
X	TGGAATGGAATGGAATGGAANGG	TGGAATGGAATGGAATGGAATGG	chr5	49660247	-	0	0
X	TGGAATGGAATGGAATGGAANGG	TGGAATGGAATGGAATGGAATGG	chr5	49658366	-	0	0
X	TGGAATGGAATGGAATGGAANGG	TGGAATGGAATGGAATGGAATGG	chr5	49658371	-	0	0
X	TGGAATGGAATGGAATGGAANGG	TGGAATGGAATGGAATGGAATGG	chr5	49660262	-	0	0
X	TGGAATGGAATGGAATGGAANGG	TGGAATGGAATGGAATGGAATGG	chr5	49659847	-	0	0
X	TGGAATGGAATGGAATGGAANGG	TGGAATGGAATGGAATGGAATGG	chr5	49660052	-	0	0
X	TGGAATGGAATGGAATGGAANGG	TGGAATGGAATGGAATGGAATGG	chr5	49660057	-	0	0
X	TGGAATGGAATGGAATGGAANGG	TGGAATGGAATGGAATGGAATGG	chr5	49656539	-	0	0
X	TGGAATGGAATGGAATGGAANGG	TGGAATGGAATGGAATGGAATGG	chr5	49657685	-	0	0
X	TGGAATGGAATGGAATGGAANGG	TGGAATGGAATGGAATGGAATGG	chr5	49660342	-	0	0
X	TGGAATGGAATGGAATGGAANGG	TGGAATGGAATGGAATGGAATGG	chr5	49658356	-	0	0
X	TGGAATGGAATGGAATGGAANGG	TGGAATGGAATGGAATGGAATGG	chr5	49658361	-	0	0
X	TGGAATGGAATGGAATGGAANGG	TGGAATGGAATGGAATGGAATGG	chr5	49657680	-	0	0
X	TGGAATGGAATGGAATGGAANGG	TGGAATGGAATGGAATGGAATGG	chr5	49657665	-	0	0
X	TGGAATGGAATGGAATGGAANGG	TGGAATGGAATGGAATGGAATGG	chr5	49656750	-	0	0
X	TGGAATGGAATGGAATGGAANGG	TGGAATGGAATGGAATGGAATGG	chr5	49656524	-	0	0
X	TGGAATGGAATGGAATGGAANGG	TGGAATGGAATGGAATGGAATGG	chr5	49657690	-	0	0
X	TGGAATGGAATGGAATGGAANGG	TGGAATGGAATGGAATGGAATGG	chr5	49657695	-	0	0
X	TGGAATGGAATGGAATGGAANGG	TGGAATGGAATGGAATGGAATGG	chr5	49660831	-	0	0
X	TGGAATGGAATGGAATGGAANGG	TGGAATGGAATGGAATGGAATGG	chr5	49660836	-	0	0
X	TGGAATGGAATGGAATGGAANGG	TGGAATGGAATGGAATGGAATGG	chr5	49660167	-	0	0
X	TGGAATGGAATGGAATGGAANGG	TGGAATGGAATGGAATGGAAAGG	chr5	49656404	-	0	0
X	TGGAATGGAATGGAATGGAANGG	TGGAATGGAATGGAATGGAATGG	chr5	49658351	-	0	0
X	TGGAATGGAATGGAATGGAANGG	TGGAATGGAATGGAATGGAATGG	chr5	49666207	-	0	0
X	TGGAATGGAATGGAATGGAANGG	TGGAATGGAATGGAATGGAATGG	chr5	49666212	-	0	0
X	TGGAATGGAATGGAATGGAANGG	TGGAATGGAATGGAATGGAATGG	chr5	49657984	-	0	0
X	TGGAATGGAATGGAATGGAANGG	TGGAATGGAATGGAATGGAATGG	chr5	49656785	-	0	0
X	TGGAATGGAATGGAATGGAANGG	TGGAATGGAATGGAATGGAATGG	chr5	49656790	-	0	0
X	TGGAATGGAATGGAATGGAANGG	TGGAATGGAATGGAATGGAATGG	chr5	49656795	-	0	0
X	TGGAATGGAATGGAATGGAANGG	TGGAATGGAATGGAATGGAATGG	chr5	49659957	-	0	0
X	TGGAATGGAATGGAATGGAANGG	TGGAATGGAATGGAATGGAATGG	chr5	49661001	-	0	0
X	TGGAATGGAATGGAATGGAANGG	TGGAATGGAATGGAATGGAATGG	chr5	49661046	-	0	0
X	TGGAATGGAATGGAATGGAANGG	TGGAATGGAATGGAATGGAATGG	chr5	49658880	-	0	0
X	TGGAATGGAATGGAATGGAANGG	TGGAATGGAATGGAATGGAATGG	chr5	49658885	-	0	0
X	TGGAATGGAATGGAATGGAANGG	TGGAATGGAATGGAATGGAATGG	chr5	49660841	-	0	0
X	TGGAATGGAATGGAATGGAANGG	TGGAATGGAATGGAATGGAATGG	chr5	49660846	-	0	0
X	TGGAATGGAATGGAATGGAANGG	TGGAATGGAATGGAATGGAATGG	chr5	49661061	-	0	0
X	TGGAATGGAATGGAATGGAANGG	TGGAATGGAATGGAATGGAATGG	chr5	49661066	-	0	0
X	TGGAATGGAATGGAATGGAANGG	TGGAATGGAATGGAATGGAATGG	chr5	49660851	-	0	0
X	TGGAATGGAATGGAATGGAANGG	TGGAATGGAATGGAATGGAATGG	chr5	49661051	-	0	0
X	TGGAATGGAATGGAATGGAANGG	TGGAATGGAATGGAATGGAATGG	chr5	49661056	-	0	0
X	TGGAATGGAATGGAATGGAANGG	TGGAATGGAATGGAATGGAATGG	chr5	49666217	-	0	0
X	TGGAATGGAATGGAATGGAANGG	TGGAATGGAATGGAATGGAATGG	chr5	49657390	-	0	0
X	TGGAATGGAATGGAATGGAANGG	TGGAATGGAATGGAATGGAATGG	chr5	49657120	-	0	0
X	TGGAATGGAATGGAATGGAANGG	TGGAATGGAATGGAATGGAATGG	chr5	49666292	-	0	0
X	TGGAATGGAATGGAATGGAANGG	TGGAATGGAATGGAATGGAAAGG	chr5	49661741	-	0	0
X	TGGAATGGAATGGAATGGAANGG	TGGAATGGAATGGAATGGAATGG	chr5	49658900	-	0	0
X	TGGAATGGAATGGAATGGAANGG	TGGAATGGAATGGAATGGAAGGG	chr5	49657115	-	0	0
X	TGGAATGGAATGGAATGGAANGG	TGGAATGGAATGGAATGGAATGG	chr5	49666783	-	0	0
X	TGGAATGGAATGGAATGGAANGG	TGGAATGGAATGGAATGGAATGG	chr5	49658890	-	0	0
X	TGGAATGGAATGGAATGGAANGG	TGGAATGGAATGGAATGGAATGG	chr5	49658895	-	0	0
X	TGGAATGGAATGGAATGGAANGG	TGGAATGGAATGGAATGGAATGG	chr5	49658746	-	0	0
X	TGGAATGGAATGGAATGGAANGG	TGGAATGGAATGGAATGGAATGG	chr5	49658751	-	0	0
X	TGGAATGGAATGGAATGGAANGG	TGGAATGGAATGGAATGGAATGG	chr5	49658651	-	0	0
X	TGGAATGGAATGGAATGGAANGG	TGGAATGGAATGGAATGGAATGG	chr5	49658656	-	0	0
X	TGGAATGGAATGGAATGGAANGG	TGGAATGGAATGGAATGGAATGG	chr5	49658736	-	0	0
X	TGGAATGGAATGGAATGGAANGG	TGGAATGGAATGGAATGGAATGG	chr5	49658741	-	0	0
X	TGGAATGGAATGGAATGGAANGG	TGGAATGGAATGGAATGGAATGG	chr5	49657415	-	0	0
X	TGGAATGGAATGGAATGGAANGG	TGGAATGGAATGGAATGGAATGG	chr5	49659186	-	0	0
X	TGGAATGGAATGGAATGGAANGG	TGGAATGGAATGGAATGGAATGG	chr5	49661041	-	0	0
X	TGGAATGGAATGGAATGGAANGG	TGGAATGGAATGGAATGGAATGG	chr5	49661636	-	0	0
X	TGGAATGGAATGGAATGGAANGG	TGGAATGGAATGGAATGGAAAGG	chr5	49660462	-	0	0
X	TGGAATGGAATGGAATGGAANGG	TGGAATGGAATGGAATGGAATGG	chr5	49658661	-	0	0
X	TGGAATGGAATGGAATGGAANGG	TGGAATGGAATGGAATGGAATGG	chr5	49658875	-	0	0
X	TGGAATGGAATGGAATGGAANGG	TGGAATGGAATGGAATGGAATGG	chr5	49661666	-	0	0
X	TGGAATGGAATGGAATGGAANGG	TGGAATGGAATGGAATGGAATGG	chr5	49666487	-	0	0
X	TGGAATGGAATGGAATGGAANGG	TGGAATGGAATGGAATGGAATGG	chr5	49666492	-	0	0
X	TGGAATGGAATGGAATGGAANGG	TGGAATGGAATGGAATGGAATGG	chr5	49666562	-	0	0
X	TGGAATGGAATGGAATGGAANGG	TGGAATGGAATGGAATGGAATGG	chr5	49661796	-	0	0
X	TGGAATGGAATGGAATGGAANGG	TGGAATGGAATGGAATGGAATGG	chr5	49658870	-	0	0
X	TGGAATGGAATGGAATGGAANGG	TGGAATGGAATGGAATGGAATGG	chr5	49667078	-	0	0
X	TGGAATGGAATGGAATGGAANGG	TGGAATGGAATGGAATGGAATGG	chr5	49667113	-	0	0
X	TGGAATGGAATGGAATGGAANGG	TGGAATGGAATGGAATGGAATGG	chr5	49657535	-	0	0
X	TGGAATGGAATGGAATGGAANGG	TGGAATGGAATGGAATGGAATGG	chr5	49657930	-	0	0
X	TGGAATGGAATGGAATGGAANGG	TGGAATGGAATGGAATGGAATGG	chr5	49666497	-	0	0
X	TGGAATGGAATGGAATGGAANGG	TGGAATGGAATGGAATGGAATGG	chr5	49666227	-	0	0
X	TGGAATGGAATGGAATGGAANGG	TGGAATGGAATGGAATGGAATGG	chr5	49666232	-	0	0
X	TGGAATGGAATGGAATGGAANGG	TGGAATGGAATGGAATGGAATGG	chr5	49666507	-	0	0
X	TGGAATGGAATGGAATGGAANGG	TGGAATGGAATGGAATGGAATGG	chr5	49666512	-	0	0
X	TGGAATGGAATGGAATGGAANGG	TGGAATGGAATGGAATGGAATGG	chr5	49666502	-	0	0
X	TGGAATGGAATGGAATGGAANGG	TGGAATGGAATGGAATGGAATGG	chr5	49666572	-	0	0
X	TGGAATGGAATGGAATGGAANGG	TGGAATGGAATGGAATGGAATGG	chr5	49666222	-	0	0
X	TGGAATGGAATGGAATGGAANGG	TGGAATGGAATGGAATGGAATGG	chr5	49667217	-	0	0
X	TGGAATGGAATGGAATGGAANGG	TGGAATGGAATGGAATGGAAAGG	chr5	49659411	-	0	0
X	TGGAATGGAATGGAATGGAANGG	TGGAATGGAATGGAATGGAATGG	chr5	49666968	-	0	0
X	TGGAATGGAATGGAATGGAANGG	TGGAATGGAATGGAATGGAATGG	chr5	49666567	-	0	0
X	TGGAATGGAATGGAATGGAANGG	TGGAATGGAATGGAATGGAAAGG	chr5	49666412	-	0	0
X	TGGAATGGAATGGAATGGAANGG	TGGAATGGAATGGAATGGAACGG	chr5	49666848	-	0	0
X	TGGAATGGAATGGAATGGAANGG	TGGAATGGAATGGAATGGAATGG	chr20	60292	-	0	0
X	TGGAATGGAATGGAATGGAANGG	TGGAATGGAATGGAATGGAATGG	chr20	60297	-	0	0
X	TGGAATGGAATGGAATGGAANGG	TGGAATGGAATGGAATGGAAAGG	chr20	61427	-	0	0
X	TGGAATGGAATGGAATGGAANGG	TGGAATGGAATGGAATGGAATGG	chr20	61432	-	0	0
X	TGGAATGGAATGGAATGGAANGG	TGGAATGGAATGGAATGGAATGG	chr20	61911	-	0	0
X	TGGAATGGAATGGAATGGAANGG	TGGAATGGAATGGAATGGAAGGG	chr20	62066	-	0	0
X	TGGAATGGAATGGAATGGAANGG	TGGAATGGAATGGAATGGAATGG	chr20	62071	-	0	0
X	TGGAATGGAATGGAATGGAANGG	TGGAATGGAATGGAATGGAAAGG	chr20	9293155	+	0	0
X	TGGAATGGAATGGAATGGAANGG	TGGAATGGAATGGAATGGAATGG	chr20	28889717	-	0	0
X	TGGAATGGAATGGAATGGAANGG	TGGAATGGAATGGAATGGAATGG	chr20	28889722	-	0	0
X	TGGAATGGAATGGAATGGAANGG	TGGAATGGAATGGAATGGAAAGG	chr20	28889752	-	0	0
X	TGGAATGGAATGGAATGGAANGG	TGGAATGGAATGGAATGGAATGG	chr20	28889757	-	0	0
X	TGGAATGGAATGGAATGGAANGG	TGGAATGGAATGGAATGGAATGG	chr20	28889762	-	0	0
X	TGGAATGGAATGGAATGGAANGG	TGGAATGGAATGGAATGGAATGG	chr20	28889767	-	0	0
X	TGGAATGGAATGGAATGGAANGG	TGGAATGGAATGGAATGGAATGG	chr20	28897996	-	0	0
X	TGGAATGGAATGGAATGGAANGG	TGGAATGGAATGGAATGGAACGG	chr20	28898301	-	0	0
X	TGGAATGGAATGGAATGGAANGG	TGGAATGGAATGGAATGGAATGG	chr20	31051806	+	0	0
X	TGGAATGGAATGGAATGGAANGG	TGGAATGGAATGGAATGGAATGG	chr20	31051861	+	0	0
X	TGGAATGGAATGGAATGGAANGG	TGGAATGGAATGGAATGGAATGG	chr20	31052041	+	0	0
X	TGGAATGGAATGGAATGGAANGG	TGGAATGGAATGGAATGGAATGG	chr20	31052091	+	0	0
X	TGGAATGGAATGGAATGGAANGG	TGGAATGGAATGGAATGGAATGG	chr20	31052096	+	0	0
X	TGGAATGGAATGGAATGGAANGG	TGGAATGGAATGGAATGGAATGG	chr20	31052141	+	0	0
X	TGGAATGGAATGGAATGGAANGG	TGGAATGGAATGGAATGGAATGG	chr20	31052146	+	0	0
X	TGGAATGGAATGGAATGGAANGG	TGGAATGGAATGGAATGGAATGG	chr20	31052151	+	0	0
X	TGGAATGGAATGGAATGGAANGG	TGGAATGGAATGGAATGGAATGG	chr20	31052301	+	0	0
X	TGGAATGGAATGGAATGGAANGG	TGGAATGGAATGGAATGGAATGG	chr20	31052306	+	0	0
X	TGGAATGGAATGGAATGGAANGG	TGGAATGGAATGGAATGGAATGG	chr20	31052386	+	0	0
X	TGGAATGGAATGGAATGGAANGG	TGGAATGGAATGGAATGGAATGG	chr20	31052391	+	0	0
X	TGGAATGGAATGGAATGGAANGG	TGGAATGGAATGGAATGGAATGG	chr20	31052396	+	0	0
X	TGGAATGGAATGGAATGGAANGG	TGGAATGGAATGGAATGGAATGG	chr20	31052401	+	0	0
X	TGGAATGGAATGGAATGGAANGG	TGGAATGGAATGGAATGGAATGG	chr20	31052461	+	0	0
X	TGGAATGGAATGGAATGGAANGG	TGGAATGGAATGGAATGGAATGG	chr20	31052516	+	0	0
X	TGGAATGGAATGGAATGGAANGG	TGGAATGGAATGGAATGGAATGG	chr20	31052751	+	0	0
X	TGGAATGGAATGGAATGGAANGG	TGGAATGGAATGGAATGGAATGG	chr20	31052756	+	0	0
X	TGGAATGGAATGGAATGGAANGG	TGGAATGGAATGGAATGGAATGG	chr20	31052761	+	0	0
X	TGGAATGGAATGGAATGGAANGG	TGGAATGGAATGGAATGGAATGG	chr20	31052766	+	0	0
X	TGGAATGGAATGGAATGGAANGG	TGGAATGGAATGGAATGGAATGG	chr20	31052771	+	0	0
X	TGGAATGGAATGGAATGGAANGG	TGGAATGGAATGGAATGGAATGG	chr20	31052776	+	0	0
X	TGGAATGGAATGGAATGGAANGG	TGGAATGGAATGGAATGGAATGG	chr20	31052811	+	0	0
X	TGGAATGGAATGGAATGGAANGG	TGGAATGGAATGGAATGGAATGG	chr20	31052921	+	0	0
X	TGGAATGGAATGGAATGGAANGG	TGGAATGGAATGGAATGGAATGG	chr20	31052926	+	0	0
X	TGGAATGGAATGGAATGGAANGG	TGGAATGGAATGGAATGGAATGG	chr20	31052931	+	0	0
X	TGGAATGGAATGGAATGGAANGG	TGGAATGGAATGGAATGGAATGG	chr20	31052936	+	0	0
X	TGGAATGGAATGGAATGGAANGG	TGGAATGGAATGGAATGGAATGG	chr20	31052941	+	0	0
X	TGGAATGGAATGGAATGGAANGG	TGGAATGGAATGGAATGGAATGG	chr20	31052946	+	0	0
X	TGGAATGGAATGGAATGGAANGG	TGGAATGGAATGGAATGGAATGG	chr20	31052951	+	0	0
X	TGGAATGGAATGGAATGGAANGG	TGGAATGGAATGGAATGGAATGG	chr20	31053331	+	0	0
X	TGGAATGGAATGGAATGGAANGG	TGGAATGGAATGGAATGGAATGG	chr20	31053336	+	0	0
X	TGGAATGGAATGGAATGGAANGG	TGGAATGGAATGGAATGGAATGG	chr20	31053341	+	0	0
X	TGGAATGGAATGGAATGGAANGG	TGGAATGGAATGGAATGGAATGG	chr20	31053416	+	0	0
X	TGGAATGGAATGGAATGGAANGG	TGGAATGGAATGGAATGGAATGG	chr20	31053421	+	0	0
X	TGGAATGGAATGGAATGGAANGG	TGGAATGGAATGGAATGGAATGG	chr20	31053426	+	0	0
X	TGGAATGGAATGGAATGGAANGG	TGGAATGGAATGGAATGGAATGG	chr20	31053431	+	0	0
X	TGGAATGGAATGGAATGGAANGG	TGGAATGGAATGGAATGGAATGG	chr20	31053436	+	0	0
X	TGGAATGGAATGGAATGGAANGG	TGGAATGGAATGGAATGGAATGG	chr20	31053441	+	0	0
X	TGGAATGGAATGGAATGGAANGG	TGGAATGGAATGGAATGGAATGG	chr20	31053446	+	0	0
X	TGGAATGGAATGGAATGGAANGG	TGGAATGGAATGGAATGGAATGG	chr20	31053736	+	0	0
X	TGGAATGGAATGGAATGGAANGG	TGGAATGGAATGGAATGGAATGG	chr20	31053741	+	0	0
X	TGGAATGGAATGGAATGGAANGG	TGGAATGGAATGGAATGGAATGG	chr20	31053981	+	0	0
X	TGGAATGGAATGGAATGGAANGG	TGGAATGGAATGGAATGGAATGG	chr20	31053986	+	0	0
X	TGGAATGGAATGGAATGGAANGG	TGGAATGGAATGGAATGGAATGG	chr20	31054071	+	0	0
X	TGGAATGGAATGGAATGGAANGG	TGGAATGGAATGGAATGGAATGG	chr20	31054076	+	0	0
X	TGGAATGGAATGGAATGGAANGG	TGGAATGGAATGGAATGGAATGG	chr20	31054161	+	0	0
X	TGGAATGGAATGGAATGGAANGG	TGGAATGGAATGGAATGGAATGG	chr20	31054690	+	0	0
X	TGGAATGGAATGGAATGGAANGG	TGGAATGGAATGGAATGGAATGG	chr20	31054695	+	0	0
X	TGGAATGGAATGGAATGGAANGG	TGGAATGGAATGGAATGGAATGG	chr20	31054700	+	0	0
X	TGGAATGGAATGGAATGGAANGG	TGGAATGGAATGGAATGGAATGG	chr20	31054705	+	0	0
X	TGGAATGGAATGGAATGGAANGG	TGGAATGGAATGGAATGGAATGG	chr20	31054710	+	0	0
X	TGGAATGGAATGGAATGGAANGG	TGGAATGGAATGGAATGGAATGG	chr20	31054715	+	0	0
X	TGGAATGGAATGGAATGGAANGG	TGGAATGGAATGGAATGGAATGG	chr20	31054765	+	0	0
X	TGGAATGGAATGGAATGGAANGG	TGGAATGGAATGGAATGGAATGG	chr20	31054865	+	0	0
X	TGGAATGGAATGGAATGGAANGG	TGGAATGGAATGGAATGGAATGG	chr20	31054990	+	0	0
X	TGGAATGGAATGGAATGGAANGG	TGGAATGGAATGGAATGGAAAGG	chr20	31055050	+	0	0
X	TGGAATGGAATGGAATGGAANGG	TGGAATGGAATGGAATGGAATGG	chr20	31055125	+	0	0
X	TGGAATGGAATGGAATGGAANGG	TGGAATGGAATGGAATGGAATGG	chr20	31055130	+	0	0
X	TGGAATGGAATGGAATGGAANGG	TGGAATGGAATGGAATGGAATGG	chr20	31055135	+	0	0
X	TGGAATGGAATGGAATGGAANGG	TGGAATGGAATGGAATGGAATGG	chr20	31055385	+	0	0
X	TGGAATGGAATGGAATGGAANGG	TGGAATGGAATGGAATGGAATGG	chr20	31055490	+	0	0
X	TGGAATGGAATGGAATGGAANGG	TGGAATGGAATGGAATGGAATGG	chr20	31055495	+	0	0
X	TGGAATGGAATGGAATGGAANGG	TGGAATGGAATGGAATGGAATGG	chr20	31055500	+	0	0
X	TGGAATGGAATGGAATGGAANGG	TGGAATGGAATGGAATGGAATGG	chr20	31055505	+	0	0
X	TGGAATGGAATGGAATGGAANGG	TGGAATGGAATGGAATGGAATGG	chr20	31055510	+	0	0
X	TGGAATGGAATGGAATGGAANGG	TGGAATGGAATGGAATGGAATGG	chr20	31055745	+	0	0
X	TGGAATGGAATGGAATGGAANGG	TGGAATGGAATGGAATGGAATGG	chr20	31055840	+	0	0
X	TGGAATGGAATGGAATGGAANGG	TGGAATGGAATGGAATGGAATGG	chr20	31056170	+	0	0
X	TGGAATGGAATGGAATGGAANGG	TGGAATGGAATGGAATGGAATGG	chr20	31056175	+	0	0
X	TGGAATGGAATGGAATGGAANGG	TGGAATGGAATGGAATGGAATGG	chr20	31056180	+	0	0
X	TGGAATGGAATGGAATGGAANGG	TGGAATGGAATGGAATGGAATGG	chr20	31056185	+	0	0
X	TGGAATGGAATGGAATGGAANGG	TGGAATGGAATGGAATGGAATGG	chr20	31056240	+	0	0
X	TGGAATGGAATGGAATGGAANGG	TGGAATGGAATGGAATGGAATGG	chr20	31056460	+	0	0
X	TGGAATGGAATGGAATGGAANGG	TGGAATGGAATGGAATGGAATGG	chr20	31056665	+	0	0
X	TGGAATGGAATGGAATGGAANGG	TGGAATGGAATGGAATGGAATGG	chr20	31056670	+	0	0
X	TGGAATGGAATGGAATGGAANGG	TGGAATGGAATGGAATGGAATGG	chr20	31056675	+	0	0
X	TGGAATGGAATGGAATGGAANGG	TGGAATGGAATGGAATGGAATGG	chr20	31056680	+	0	0
X	TGGAATGGAATGGAATGGAANGG	TGGAATGGAATGGAATGGAATGG	chr20	31056685	+	0	0
X	TGGAATGGAATGGAATGGAANGG	TGGAATGGAATGGAATGGAATGG	chr20	31056765	+	0	0
X	TGGAATGGAATGGAATGGAANGG	TGGAATGGAATGGAATGGAATGG	chr20	31056825	+	0	0
X	TGGAATGGAATGGAATGGAANGG	TGGAATGGAATGGAATGGAAGGG	chr20	31056880	+	0	0
X	TGGAATGGAATGGAATGGAANGG	TGGAATGGAATGGAATGGAATGG	chr20	31057115	+	0	0
X	TGGAATGGAATGGAATGGAANGG	TGGAATGGAATGGAATGGAATGG	chr20	31057120	+	0	0
X	TGGAATGGAATGGAATGGAANGG	TGGAATGGAATGGAATGGAATGG	chr20	31057125	+	0	0
X	TGGAATGGAATGGAATGGAANGG	TGGAATGGAATGGAATGGAATGG	chr20	31057130	+	0	0
X	TGGAATGGAATGGAATGGAANGG	TGGAATGGAATGGAATGGAATGG	chr20	31057135	+	0	0
X	TGGAATGGAATGGAATGGAANGG	TGGAATGGAATGGAATGGAATGG	chr20	31057140	+	0	0
X	TGGAATGGAATGGAATGGAANGG	TGGAATGGAATGGAATGGAATGG	chr20	31057175	+	0	0
X	TGGAATGGAATGGAATGGAANGG	TGGAATGGAATGGAATGGAATGG	chr20	31057285	+	0	0
X	TGGAATGGAATGGAATGGAANGG	TGGAATGGAATGGAATGGAATGG	chr20	31057290	+	0	0
X	TGGAATGGAATGGAATGGAANGG	TGGAATGGAATGGAATGGAATGG	chr20	31057295	+	0	0
X	TGGAATGGAATGGAATGGAANGG	TGGAATGGAATGGAATGGAATGG	chr20	31057300	+	0	0
X	TGGAATGGAATGGAATGGAANGG	TGGAATGGAATGGAATGGAATGG	chr20	31057305	+	0	0
X	TGGAATGGAATGGAATGGAANGG	TGGAATGGAATGGAATGGAATGG	chr20	31057310	+	0	0
X	TGGAATGGAATGGAATGGAANGG	TGGAATGGAATGGAATGGAATGG	chr20	31057690	+	0	0
X	TGGAATGGAATGGAATGGAANGG	TGGAATGGAATGGAATGGAATGG	chr20	31057695	+	0	0
X	TGGAATGGAATGGAATGGAANGG	TGGAATGGAATGGAATGGAATGG	chr20	31057700	+	0	0
X	TGGAATGGAATGGAATGGAANGG	TGGAATGGAATGGAATGGAATGG	chr20	31057705	+	0	0
X	TGGAATGGAATGGAATGGAANGG	TGGAATGGAATGGAATGGAATGG	chr20	31057868	+	0	0
X	TGGAATGGAATGGAATGGAANGG	TGGAATGGAATGGAATGGAATGG	chr20	31057873	+	0	0
X	TGGAATGGAATGGAATGGAANGG	TGGAATGGAATGGAATGGAATGG	chr20	31057878	+	0	0
X	TGGAATGGAATGGAATGGAANGG	TGGAATGGAATGGAATGGAATGG	chr20	31057883	+	0	0
X	TGGAATGGAATGGAATGGAANGG	TGGAATGGAATGGAATGGAATGG	chr20	31057973	+	0	0
X	TGGAATGGAATGGAATGGAANGG	TGGAATGGAATGGAATGGAATGG	chr20	31057978	+	0	0
X	TGGAATGGAATGGAATGGAANGG	TGGAATGGAATGGAATGGAATGG	chr20	31057983	+	0	0
X	TGGAATGGAATGGAATGGAANGG	TGGAATGGAATGGAATGGAATGG	chr20	31057988	+	0	0
X	TGGAATGGAATGGAATGGAANGG	TGGAATGGAATGGAATGGAATGG	chr20	31057993	+	0	0
X	TGGAATGGAATGGAATGGAANGG	TGGAATGGAATGGAATGGAATGG	chr20	31058338	+	0	0
X	TGGAATGGAATGGAATGGAANGG	TGGAATGGAATGGAATGGAATGG	chr20	31058343	+	0	0
X	TGGAATGGAATGGAATGGAANGG	TGGAATGGAATGGAATGGAATGG	chr20	31058348	+	0	0
X	TGGAATGGAATGGAATGGAANGG	TGGAATGGAATGGAATGGAATGG	chr20	31058353	+	0	0
X	TGGAATGGAATGGAATGGAANGG	TGGAATGGAATGGAATGGAATGG	chr20	31058388	+	0	0
X	TGGAATGGAATGGAATGGAANGG	TGGAATGGAATGGAATGGAACGG	chr20	31058393	+	0	0
X	TGGAATGGAATGGAATGGAANGG	TGGAATGGAATGGAATGGAATGG	chr20	31059078	+	0	0
X	TGGAATGGAATGGAATGGAANGG	TGGAATGGAATGGAATGGAATGG	chr20	31059168	+	0	0
X	TGGAATGGAATGGAATGGAANGG	TGGAATGGAATGGAATGGAATGG	chr20	31059303	+	0	0
X	TGGAATGGAATGGAATGGAANGG	TGGAATGGAATGGAATGGAATGG	chr20	31059308	+	0	0
X	TGGAATGGAATGGAATGGAANGG	TGGAATGGAATGGAATGGAATGG	chr20	31059313	+	0	0
X	TGGAATGGAATGGAATGGAANGG	TGGAATGGAATGGAATGGAAAGG	chr20	31059318	+	0	0
X	TGGAATGGAATGGAATGGAANGG	TGGAATGGAATGGAATGGAATGG	chr20	31059378	+	0	0
X	TGGAATGGAATGGAATGGAANGG	TGGAATGGAATGGAATGGAATGG	chr20	31059383	+	0	0
X	TGGAATGGAATGGAATGGAANGG	TGGAATGGAATGGAATGGAATGG	chr20	31059388	+	0	0
X	TGGAATGGAATGGAATGGAANGG	TGGAATGGAATGGAATGGAATGG	chr20	31059393	+	0	0
X	TGGAATGGAATGGAATGGAANGG	TGGAATGGAATGGAATGGAATGG	chr20	31059398	+	0	0
X	TGGAATGGAATGGAATGGAANGG	TGGAATGGAATGGAATGGAATGG	chr20	31059403	+	0	0
X	TGGAATGGAATGGAATGGAANGG	TGGAATGGAATGGAATGGAAAGG	chr20	31059408	+	0	0
X	TGGAATGGAATGGAATGGAANGG	TGGAATGGAATGGAATGGAATGG	chr20	31059468	+	0	0
X	TGGAATGGAATGGAATGGAANGG	TGGAATGGAATGGAATGGAATGG	chr20	31059473	+	0	0
X	TGGAATGGAATGGAATGGAANGG	TGGAATGGAATGGAATGGAATGG	chr20	31059478	+	0	0
X	TGGAATGGAATGGAATGGAANGG	TGGAATGGAATGGAATGGAATGG	chr20	31059483	+	0	0
X	TGGAATGGAATGGAATGGAANGG	TGGAATGGAATGGAATGGAATGG	chr20	31059488	+	0	0
X	TGGAATGGAATGGAATGGAANGG	TGGAATGGAATGGAATGGAATGG	chr20	31059708	+	0	0
X	TGGAATGGAATGGAATGGAANGG	TGGAATGGAATGGAATGGAATGG	chr20	31059713	+	0	0
X	TGGAATGGAATGGAATGGAANGG	TGGAATGGAATGGAATGGAATGG	chr20	31059718	+	0	0
X	TGGAATGGAATGGAATGGAANGG	TGGAATGGAATGGAATGGAATGG	chr20	31059723	+	0	0
X	TGGAATGGAATGGAATGGAANGG	TGGAATGGAATGGAATGGAATGG	chr20	31059783	+	0	0
X	TGGAATGGAATGGAATGGAANGG	TGGAATGGAATGGAATGGAATGG	chr20	31059898	+	0	0
X	TGGAATGGAATGGAATGGAANGG	TGGAATGGAATGGAATGGAATGG	chr20	31059903	+	0	0
X	TGGAATGGAATGGAATGGAANGG	TGGAATGGAATGGAATGGAATGG	chr20	31060133	+	0	0
X	TGGAATGGAATGGAATGGAANGG	TGGAATGGAATGGAATGGAATGG	chr20	31060158	+	0	0
X	TGGAATGGAATGGAATGGAANGG	TGGAATGGAATGGAATGGAATGG	chr20	31060273	+	0	0
X	TGGAATGGAATGGAATGGAANGG	TGGAATGGAATGGAATGGAATGG	chr20	31060762	+	0	0
X	TGGAATGGAATGGAATGGAANGG	TGGAATGGAATGGAATGGAATGG	chr20	31060767	+	0	0
X	TGGAATGGAATGGAATGGAANGG	TGGAATGGAATGGAATGGAATGG	chr20	31060772	+	0	0
X	TGGAATGGAATGGAATGGAANGG	TGGAATGGAATGGAATGGAATGG	chr20	31060777	+	0	0
X	TGGAATGGAATGGAATGGAANGG	TGGAATGGAATGGAATGGAATGG	chr20	31060782	+	0	0
X	TGGAATGGAATGGAATGGAANGG	TGGAATGGAATGGAATGGAATGG	chr20	31060787	+	0	0
X	TGGAATGGAATGGAATGGAANGG	TGGAATGGAATGGAATGGAATGG	chr20	31060792	+	0	0
X	TGGAATGGAATGGAATGGAANGG	TGGAATGGAATGGAATGGAATGG	chr20	31060872	+	0	0
X	TGGAATGGAATGGAATGGAANGG	TGGAATGGAATGGAATGGAATGG	chr20	31060877	+	0	0
X	TGGAATGGAATGGAATGGAANGG	TGGAATGGAATGGAATGGAATGG	chr20	31060882	+	0	0
X	TGGAATGGAATGGAATGGAANGG	TGGAATGGAATGGAATGGAATGG	chr20	31060887	+	0	0
X	TGGAATGGAATGGAATGGAANGG	TGGAATGGAATGGAATGGAATGG	chr20	31060892	+	0	0
X	TGGAATGGAATGGAATGGAANGG	TGGAATGGAATGGAATGGAATGG	chr20	31061122	+	0	0
X	TGGAATGGAATGGAATGGAANGG	TGGAATGGAATGGAATGGAATGG	chr20	31061127	+	0	0
X	TGGAATGGAATGGAATGGAANGG	TGGAATGGAATGGAATGGAATGG	chr20	31061132	+	0	0
X	TGGAATGGAATGGAATGGAANGG	TGGAATGGAATGGAATGGAATGG	chr20	31061137	+	0	0
X	TGGAATGGAATGGAATGGAANGG	TGGAATGGAATGGAATGGAATGG	chr20	31061142	+	0	0
X	TGGAATGGAATGGAATGGAANGG	TGGAATGGAATGGAATGGAATGG	chr20	31061147	+	0	0
X	TGGAATGGAATGGAATGGAANGG	TGGAATGGAATGGAATGGAATGG	chr20	31061152	+	0	0
X	TGGAATGGAATGGAATGGAANGG	TGGAATGGAATGGAATGGAATGG	chr20	31062262	+	0	0
X	TGGAATGGAATGGAATGGAANGG	TGGAATGGAATGGAATGGAATGG	chr20	31062297	+	0	0
X	TGGAATGGAATGGAATGGAANGG	TGGAATGGAATGGAATGGAATGG	chr20	31062927	+	0	0
X	TGGAATGGAATGGAATGGAANGG	TGGAATGGAATGGAATGGAATGG	chr20	31062977	+	0	0
X	TGGAATGGAATGGAATGGAANGG	TGGAATGGAATGGAATGGAATGG	chr20	31063097	+	0	0
X	TGGAATGGAATGGAATGGAANGG	TGGAATGGAATGGAATGGAATGG	chr20	31063102	+	0	0
X	TGGAATGGAATGGAATGGAANGG	TGGAATGGAATGGAATGGAATGG	chr20	31063107	+	0	0
X	TGGAATGGAATGGAATGGAANGG	TGGAATGGAATGGAATGGAATGG	chr20	31063112	+	0	0
X	TGGAATGGAATGGAATGGAANGG	TGGAATGGAATGGAATGGAATGG	chr20	31063117	+	0	0
X	TGGAATGGAATGGAATGGAANGG	TGGAATGGAATGGAATGGAATGG	chr20	31063122	+	0	0
X	TGGAATGGAATGGAATGGAANGG	TGGAATGGAATGGAATGGAATGG	chr20	31063162	+	0	0
X	TGGAATGGAATGGAATGGAANGG	TGGAATGGAATGGAATGGAATGG	chr20	31063267	+	0	0
X	TGGAATGGAATGGAATGGAANGG	TGGAATGGAATGGAATGGAATGG	chr20	31063272	+	0	0
X	TGGAATGGAATGGAATGGAANGG	TGGAATGGAATGGAATGGAATGG	chr20	31063277	+	0	0
X	TGGAATGGAATGGAATGGAANGG	TGGAATGGAATGGAATGGAATGG	chr20	31063337	+	0	0
X	TGGAATGGAATGGAATGGAANGG	TGGAATGGAATGGAATGGAATGG	chr20	31063342	+	0	0
X	TGGAATGGAATGGAATGGAANGG	TGGAATGGAATGGAATGGAATGG	chr20	31063347	+	0	0
X	TGGAATGGAATGGAATGGAANGG	TGGAATGGAATGGAATGGAATGG	chr20	31063352	+	0	0
X	TGGAATGGAATGGAATGGAANGG	TGGAATGGAATGGAATGGAATGG	chr20	31063357	+	0	0
X	TGGAATGGAATGGAATGGAANGG	TGGAATGGAATGGAATGGAATGG	chr20	31063362	+	0	0
X	TGGAATGGAATGGAATGGAANGG	TGGAATGGAATGGAATGGAATGG	chr20	31063367	+	0	0
X	TGGAATGGAATGGAATGGAANGG	TGGAATGGAATGGAATGGAAAGG	chr20	31063372	+	0	0
X	TGGAATGGAATGGAATGGAANGG	TGGAATGGAATGGAATGGAATGG	chr20	31063447	+	0	0
X	TGGAATGGAATGGAATGGAANGG	TGGAATGGAATGGAATGGAATGG	chr20	31063452	+	0	0
X	TGGAATGGAATGGAATGGAANGG	TGGAATGGAATGGAATGGAATGG	chr20	31063672	+	0	0
X	TGGAATGGAATGGAATGGAANGG	TGGAATGGAATGGAATGGAATGG	chr20	31063677	+	0	0
X	TGGAATGGAATGGAATGGAANGG	TGGAATGGAATGGAATGGAATGG	chr20	31063842	+	0	0
X	TGGAATGGAATGGAATGGAANGG	TGGAATGGAATGGAATGGAATGG	chr20	31063847	+	0	0
X	TGGAATGGAATGGAATGGAANGG	TGGAATGGAATGGAATGGAATGG	chr20	31063852	+	0	0
X	TGGAATGGAATGGAATGGAANGG	TGGAATGGAATGGAATGGAATGG	chr20	31063857	+	0	0
X	TGGAATGGAATGGAATGGAANGG	TGGAATGGAATGGAATGGAATGG	chr20	31063862	+	0	0
X	TGGAATGGAATGGAATGGAANGG	TGGAATGGAATGGAATGGAATGG	chr20	31063867	+	0	0
X	TGGAATGGAATGGAATGGAANGG	TGGAATGGAATGGAATGGAATGG	chr20	31063872	+	0	0
X	TGGAATGGAATGGAATGGAANGG	TGGAATGGAATGGAATGGAATGG	chr20	31063877	+	0	0
X	TGGAATGGAATGGAATGGAANGG	TGGAATGGAATGGAATGGAATGG	chr20	31063882	+	0	0
X	TGGAATGGAATGGAATGGAANGG	TGGAATGGAATGGAATGGAATGG	chr20	31064002	+	0	0
X	TGGAATGGAATGGAATGGAANGG	TGGAATGGAATGGAATGGAATGG	chr20	31064007	+	0	0
X	TGGAATGGAATGGAATGGAANGG	TGGAATGGAATGGAATGGAATGG	chr20	31064012	+	0	0
X	TGGAATGGAATGGAATGGAANGG	TGGAATGGAATGGAATGGAATGG	chr20	31064017	+	0	0
X	TGGAATGGAATGGAATGGAANGG	TGGAATGGAATGGAATGGAATGG	chr20	31064022	+	0	0
X	TGGAATGGAATGGAATGGAANGG	TGGAATGGAATGGAATGGAATGG	chr20	31064027	+	0	0
X	TGGAATGGAATGGAATGGAANGG	TGGAATGGAATGGAATGGAATGG	chr20	31064032	+	0	0
X	TGGAATGGAATGGAATGGAANGG	TGGAATGGAATGGAATGGAATGG	chr20	31064562	+	0	0
X	TGGAATGGAATGGAATGGAANGG	TGGAATGGAATGGAATGGAATGG	chr20	31064567	+	0	0
X	TGGAATGGAATGGAATGGAANGG	TGGAATGGAATGGAATGGAATGG	chr20	31064852	+	0	0
X	TGGAATGGAATGGAATGGAANGG	TGGAATGGAATGGAATGGAATGG	chr20	31064857	+	0	0
X	TGGAATGGAATGGAATGGAANGG	TGGAATGGAATGGAATGGAATGG	chr20	31064862	+	0	0
X	TGGAATGGAATGGAATGGAANGG	TGGAATGGAATGGAATGGAATGG	chr20	31064867	+	0	0
X	TGGAATGGAATGGAATGGAANGG	TGGAATGGAATGGAATGGAATGG	chr20	31064872	+	0	0
X	TGGAATGGAATGGAATGGAANGG	TGGAATGGAATGGAATGGAATGG	chr20	31064972	+	0	0
X	TGGAATGGAATGGAATGGAANGG	TGGAATGGAATGGAATGGAATGG	chr20	31064977	+	0	0
X	TGGAATGGAATGGAATGGAANGG	TGGAATGGAATGGAATGGAATGG	chr20	31064982	+	0	0
X	TGGAATGGAATGGAATGGAANGG	TGGAATGGAATGGAATGGAATGG	chr20	31064987	+	0	0
X	TGGAATGGAATGGAATGGAANGG	TGGAATGGAATGGAATGGAATGG	chr20	31064992	+	0	0
X	TGGAATGGAATGGAATGGAANGG	TGGAATGGAATGGAATGGAATGG	chr20	31064997	+	0	0
X	TGGAATGGAATGGAATGGAANGG	TGGAATGGAATGGAATGGAATGG	chr20	31065052	+	0	0
X	TGGAATGGAATGGAATGGAANGG	TGGAATGGAATGGAATGGAATGG	chr20	31065057	+	0	0
X	TGGAATGGAATGGAATGGAANGG	TGGAATGGAATGGAATGGAATGG	chr20	31065062	+	0	0
X	TGGAATGGAATGGAATGGAANGG	TGGAATGGAATGGAATGGAATGG	chr20	31065067	+	0	0
X	TGGAATGGAATGGAATGGAANGG	TGGAATGGAATGGAATGGAATGG	chr20	31065072	+	0	0
X	TGGAATGGAATGGAATGGAANGG	TGGAATGGAATGGAATGGAATGG	chr20	31065077	+	0	0
X	TGGAATGGAATGGAATGGAANGG	TGGAATGGAATGGAATGGAATGG	chr20	31065082	+	0	0
X	TGGAATGGAATGGAATGGAANGG	TGGAATGGAATGGAATGGAATGG	chr20	31065087	+	0	0
X	TGGAATGGAATGGAATGGAANGG	TGGAATGGAATGGAATGGAATGG	chr20	31065092	+	0	0
X	TGGAATGGAATGGAATGGAANGG	TGGAATGGAATGGAATGGAATGG	chr20	31065097	+	0	0
X	TGGAATGGAATGGAATGGAANGG	TGGAATGGAATGGAATGGAATGG	chr20	31065102	+	0	0
X	TGGAATGGAATGGAATGGAANGG	TGGAATGGAATGGAATGGAATGG	chr20	31065187	+	0	0
X	TGGAATGGAATGGAATGGAANGG	TGGAATGGAATGGAATGGAATGG	chr20	31065192	+	0	0
X	TGGAATGGAATGGAATGGAANGG	TGGAATGGAATGGAATGGAATGG	chr20	31065197	+	0	0
X	TGGAATGGAATGGAATGGAANGG	TGGAATGGAATGGAATGGAATGG	chr20	31065202	+	0	0
X	TGGAATGGAATGGAATGGAANGG	TGGAATGGAATGGAATGGAATGG	chr20	31065417	+	0	0
X	TGGAATGGAATGGAATGGAANGG	TGGAATGGAATGGAATGGAATGG	chr20	31065422	+	0	0
X	TGGAATGGAATGGAATGGAANGG	TGGAATGGAATGGAATGGAATGG	chr20	31065427	+	0	0
X	TGGAATGGAATGGAATGGAANGG	TGGAATGGAATGGAATGGAATGG	chr20	31065432	+	0	0
X	TGGAATGGAATGGAATGGAANGG	TGGAATGGAATGGAATGGAATGG	chr20	31065437	+	0	0
X	TGGAATGGAATGGAATGGAANGG	TGGAATGGAATGGAATGGAATGG	chr20	31065537	+	0	0
X	TGGAATGGAATGGAATGGAANGG	TGGAATGGAATGGAATGGAATGG	chr20	31065772	+	0	0
X	TGGAATGGAATGGAATGGAANGG	TGGAATGGAATGGAATGGAATGG	chr20	31065777	+	0	0
X	TGGAATGGAATGGAATGGAANGG	TGGAATGGAATGGAATGGAATGG	chr20	31065782	+	0	0
X	TGGAATGGAATGGAATGGAANGG	TGGAATGGAATGGAATGGAAAGG	chr20	31065787	+	0	0
X	TGGAATGGAATGGAATGGAANGG	TGGAATGGAATGGAATGGAATGG	chr20	31065991	+	0	0
X	TGGAATGGAATGGAATGGAANGG	TGGAATGGAATGGAATGGAATGG	chr20	31065996	+	0	0
X	TGGAATGGAATGGAATGGAANGG	TGGAATGGAATGGAATGGAATGG	chr20	31066001	+	0	0
X	TGGAATGGAATGGAATGGAANGG	TGGAATGGAATGGAATGGAATGG	chr20	31066170	+	0	0
X	TGGAATGGAATGGAATGGAANGG	TGGAATGGAATGGAATGGAATGG	chr20	31066175	+	0	0
X	TGGAATGGAATGGAATGGAANGG	TGGAATGGAATGGAATGGAATGG	chr20	31066180	+	0	0
X	TGGAATGGAATGGAATGGAANGG	TGGAATGGAATGGAATGGAATGG	chr20	31066440	+	0	0
X	TGGAATGGAATGGAATGGAANGG	TGGAATGGAATGGAATGGAATGG	chr20	31066445	+	0	0
X	TGGAATGGAATGGAATGGAANGG	TGGAATGGAATGGAATGGAATGG	chr20	31066450	+	0	0
X	TGGAATGGAATGGAATGGAANGG	TGGAATGGAATGGAATGGAATGG	chr20	31066455	+	0	0
X	TGGAATGGAATGGAATGGAANGG	TGGAATGGAATGGAATGGAATGG	chr20	31066460	+	0	0
X	TGGAATGGAATGGAATGGAANGG	TGGAATGGAATGGAATGGAATGG	chr20	31066465	+	0	0
X	TGGAATGGAATGGAATGGAANGG	TGGAATGGAATGGAATGGAATGG	chr20	31066585	+	0	0
X	TGGAATGGAATGGAATGGAANGG	TGGAATGGAATGGAATGGAATGG	chr20	31066590	+	0	0
X	TGGAATGGAATGGAATGGAANGG	TGGAATGGAATGGAATGGAATGG	chr20	31066660	+	0	0
X	TGGAATGGAATGGAATGGAANGG	TGGAATGGAATGGAATGGAATGG	chr20	31066665	+	0	0
X	TGGAATGGAATGGAATGGAANGG	TGGAATGGAATGGAATGGAATGG	chr20	31066670	+	0	0
X	TGGAATGGAATGGAATGGAANGG	TGGAATGGAATGGAATGGAATGG	chr20	31066675	+	0	0
X	TGGAATGGAATGGAATGGAANGG	TGGAATGGAATGGAATGGAATGG	chr20	31067019	+	0	0
X	TGGAATGGAATGGAATGGAANGG	TGGAATGGAATGGAATGGAATGG	chr20	31067084	+	0	0
X	TGGAATGGAATGGAATGGAANGG	TGGAATGGAATGGAATGGAATGG	chr20	31067089	+	0	0
X	TGGAATGGAATGGAATGGAANGG	TGGAATGGAATGGAATGGAAAGG	chr20	31067094	+	0	0
X	TGGAATGGAATGGAATGGAANGG	TGGAATGGAATGGAATGGAATGG	chr20	31067149	+	0	0
X	TGGAATGGAATGGAATGGAANGG	TGGAATGGAATGGAATGGAATGG	chr20	31067154	+	0	0
X	TGGAATGGAATGGAATGGAANGG	TGGAATGGAATGGAATGGAATGG	chr20	31067159	+	0	0
X	TGGAATGGAATGGAATGGAANGG	TGGAATGGAATGGAATGGAATGG	chr20	31067164	+	0	0
X	TGGAATGGAATGGAATGGAANGG	TGGAATGGAATGGAATGGAATGG	chr20	31067169	+	0	0
X	TGGAATGGAATGGAATGGAANGG	TGGAATGGAATGGAATGGAATGG	chr20	31067389	+	0	0
X	TGGAATGGAATGGAATGGAANGG	TGGAATGGAATGGAATGGAATGG	chr20	31067394	+	0	0
X	TGGAATGGAATGGAATGGAANGG	TGGAATGGAATGGAATGGAATGG	chr20	31067399	+	0	0
X	TGGAATGGAATGGAATGGAANGG	TGGAATGGAATGGAATGGAATGG	chr20	31067404	+	0	0
X	TGGAATGGAATGGAATGGAANGG	TGGAATGGAATGGAATGGAATGG	chr20	31067503	+	0	0
X	TGGAATGGAATGGAATGGAANGG	TGGAATGGAATGGAATGGAATGG	chr20	31067578	+	0	0
X	TGGAATGGAATGGAATGGAANGG	TGGAATGGAATGGAATGGAATGG	chr20	31067583	+	0	0
X	TGGAATGGAATGGAATGGAANGG	TGGAATGGAATGGAATGGAATGG	chr20	31067878	+	0	0
X	TGGAATGGAATGGAATGGAANGG	TGGAATGGAATGGAATGGAATGG	chr20	31067983	+	0	0
X	TGGAATGGAATGGAATGGAANGG	TGGAATGGAATGGAATGGAATGG	chr20	31067988	+	0	0
X	TGGAATGGAATGGAATGGAANGG	TGGAATGGAATGGAATGGAATGG	chr20	31067993	+	0	0
X	TGGAATGGAATGGAATGGAANGG	TGGAATGGAATGGAATGGAATGG	chr20	31068068	+	0	0
X	TGGAATGGAATGGAATGGAANGG	TGGAATGGAATGGAATGGAATGG	chr20	31068073	+	0	0
X	TGGAATGGAATGGAATGGAANGG	TGGAATGGAATGGAATGGAATGG	chr20	31068078	+	0	0
X	TGGAATGGAATGGAATGGAANGG	TGGAATGGAATGGAATGGAATGG	chr20	31068083	+	0	0
X	TGGAATGGAATGGAATGGAANGG	TGGAATGGAATGGAATGGAATGG	chr20	31068088	+	0	0
X	TGGAATGGAATGGAATGGAANGG	TGGAATGGAATGGAATGGAATGG	chr20	31068093	+	0	0
X	TGGAATGGAATGGAATGGAANGG	TGGAATGGAATGGAATGGAATGG	chr20	31068183	+	0	0
X	TGGAATGGAATGGAATGGAANGG	TGGAATGGAATGGAATGGAATGG	chr20	31068637	+	0	0
X	TGGAATGGAATGGAATGGAANGG	TGGAATGGAATGGAATGGAATGG	chr20	31068642	+	0	0
X	TGGAATGGAATGGAATGGAANGG	TGGAATGGAATGGAATGGAATGG	chr20	31068647	+	0	0
X	TGGAATGGAATGGAATGGAANGG	TGGAATGGAATGGAATGGAATGG	chr20	31068652	+	0	0
X	TGGAATGGAATGGAATGGAANGG	TGGAATGGAATGGAATGGAATGG	chr20	31068657	+	0	0
X	TGGAATGGAATGGAATGGAANGG	TGGAATGGAATGGAATGGAATGG	chr20	31068662	+	0	0
X	TGGAATGGAATGGAATGGAANGG	TGGAATGGAATGGAATGGAATGG	chr20	31068667	+	0	0
X	TGGAATGGAATGGAATGGAANGG	TGGAATGGAATGGAATGGAATGG	chr20	31068712	+	0	0
X	TGGAATGGAATGGAATGGAANGG	TGGAATGGAATGGAATGGAAGGG	chr20	31068717	+	0	0
X	TGGAATGGAATGGAATGGAANGG	TGGAATGGAATGGAATGGAATGG	chr20	31069077	+	0	0
X	TGGAATGGAATGGAATGGAANGG	TGGAATGGAATGGAATGGAATGG	chr20	31069082	+	0	0
X	TGGAATGGAATGGAATGGAANGG	TGGAATGGAATGGAATGGAATGG	chr20	31069087	+	0	0
X	TGGAATGGAATGGAATGGAANGG	TGGAATGGAATGGAATGGAATGG	chr20	31069092	+	0	0
X	TGGAATGGAATGGAATGGAANGG	TGGAATGGAATGGAATGGAATGG	chr20	31069282	+	0	0
X	TGGAATGGAATGGAATGGAANGG	TGGAATGGAATGGAATGGAATGG	chr20	31069287	+	0	0
X	TGGAATGGAATGGAATGGAANGG	TGGAATGGAATGGAATGGAATGG	chr20	31069292	+	0	0
X	TGGAATGGAATGGAATGGAANGG	TGGAATGGAATGGAATGGAATGG	chr20	31069297	+	0	0
X	TGGAATGGAATGGAATGGAANGG	TGGAATGGAATGGAATGGAATGG	chr20	31069302	+	0	0
X	TGGAATGGAATGGAATGGAANGG	TGGAATGGAATGGAATGGAATGG	chr20	31069307	+	0	0
X	TGGAATGGAATGGAATGGAANGG	TGGAATGGAATGGAATGGAATGG	chr20	31069491	+	0	0
X	TGGAATGGAATGGAATGGAANGG	TGGAATGGAATGGAATGGAATGG	chr20	31069496	+	0	0
X	TGGAATGGAATGGAATGGAANGG	TGGAATGGAATGGAATGGAATGG	chr20	31069501	+	0	0
X	TGGAATGGAATGGAATGGAANGG	TGGAATGGAATGGAATGGAATGG	chr20	31069506	+	0	0
X	TGGAATGGAATGGAATGGAANGG	TGGAATGGAATGGAATGGAATGG	chr20	31069511	+	0	0
X	TGGAATGGAATGGAATGGAANGG	TGGAATGGAATGGAATGGAATGG	chr20	31069516	+	0	0
X	TGGAATGGAATGGAATGGAANGG	TGGAATGGAATGGAATGGAATGG	chr20	31069521	+	0	0
X	TGGAATGGAATGGAATGGAANGG	TGGAATGGAATGGAATGGAATGG	chr20	31069526	+	0	0
X	TGGAATGGAATGGAATGGAANGG	TGGAATGGAATGGAATGGAATGG	chr20	31069631	+	0	0
X	TGGAATGGAATGGAATGGAANGG	TGGAATGGAATGGAATGGAATGG	chr20	31069636	+	0	0
X	TGGAATGGAATGGAATGGAANGG	TGGAATGGAATGGAATGGAATGG	chr20	31069851	+	0	0
X	TGGAATGGAATGGAATGGAANGG	TGGAATGGAATGGAATGGAATGG	chr20	31069856	+	0	0
X	TGGAATGGAATGGAATGGAANGG	TGGAATGGAATGGAATGGAATGG	chr20	31069861	+	0	0
X	TGGAATGGAATGGAATGGAANGG	TGGAATGGAATGGAATGGAAAGG	chr20	31069866	+	0	0
X	TGGAATGGAATGGAATGGAANGG	TGGAATGGAATGGAATGGAATGG	chr20	31070035	+	0	0
X	TGGAATGGAATGGAATGGAANGG	TGGAATGGAATGGAATGGAATGG	chr20	31070040	+	0	0
X	TGGAATGGAATGGAATGGAANGG	TGGAATGGAATGGAATGGAATGG	chr20	31070045	+	0	0
X	TGGAATGGAATGGAATGGAANGG	TGGAATGGAATGGAATGGAATGG	chr20	31070050	+	0	0
X	TGGAATGGAATGGAATGGAANGG	TGGAATGGAATGGAATGGAATGG	chr20	31070055	+	0	0
X	TGGAATGGAATGGAATGGAANGG	TGGAATGGAATGGAATGGAATGG	chr20	31070060	+	0	0
X	TGGAATGGAATGGAATGGAANGG	TGGAATGGAATGGAATGGAATGG	chr20	31070065	+	0	0
X	TGGAATGGAATGGAATGGAANGG	TGGAATGGAATGGAATGGAATGG	chr20	31070070	+	0	0
X	TGGAATGGAATGGAATGGAANGG	TGGAATGGAATGGAATGGAATGG	chr20	31070144	+	0	0
X	TGGAATGGAATGGAATGGAANGG	TGGAATGGAATGGAATGGAATGG	chr20	31070149	+	0	0
X	TGGAATGGAATGGAATGGAANGG	TGGAATGGAATGGAATGGAATGG	chr20	31070504	+	0	0
X	TGGAATGGAATGGAATGGAANGG	TGGAATGGAATGGAATGGAATGG	chr20	31070699	+	0	0
X	TGGAATGGAATGGAATGGAANGG	TGGAATGGAATGGAATGGAATGG	chr20	31070704	+	0	0
X	TGGAATGGAATGGAATGGAANGG	TGGAATGGAATGGAATGGAATGG	chr20	31070709	+	0	0
X	TGGAATGGAATGGAATGGAANGG	TGGAATGGAATGGAATGGAATGG	chr20	31070714	+	0	0
X	TGGAATGGAATGGAATGGAANGG	TGGAATGGAATGGAATGGAATGG	chr20	31070719	+	0	0
X	TGGAATGGAATGGAATGGAANGG	TGGAATGGAATGGAATGGAATGG	chr20	31070724	+	0	0
X	TGGAATGGAATGGAATGGAANGG	TGGAATGGAATGGAATGGAATGG	chr20	31070729	+	0	0
X	TGGAATGGAATGGAATGGAANGG	TGGAATGGAATGGAATGGAATGG	chr20	31070829	+	0	0
X	TGGAATGGAATGGAATGGAANGG	TGGAATGGAATGGAATGGAATGG	chr20	31071054	+	0	0
X	TGGAATGGAATGGAATGGAANGG	TGGAATGGAATGGAATGGAATGG	chr20	31071059	+	0	0
X	TGGAATGGAATGGAATGGAANGG	TGGAATGGAATGGAATGGAAAGG	chr20	31071064	+	0	0
X	TGGAATGGAATGGAATGGAANGG	TGGAATGGAATGGAATGGAATGG	chr20	31071248	+	0	0
X	TGGAATGGAATGGAATGGAANGG	TGGAATGGAATGGAATGGAATGG	chr20	31071253	+	0	0
X	TGGAATGGAATGGAATGGAANGG	TGGAATGGAATGGAATGGAATGG	chr20	31071258	+	0	0
X	TGGAATGGAATGGAATGGAANGG	TGGAATGGAATGGAATGGAATGG	chr20	31071263	+	0	0
X	TGGAATGGAATGGAATGGAANGG	TGGAATGGAATGGAATGGAATGG	chr20	31071268	+	0	0
X	TGGAATGGAATGGAATGGAANGG	TGGAATGGAATGGAATGGAATGG	chr20	31071342	+	0	0
X	TGGAATGGAATGGAATGGAANGG	TGGAATGGAATGGAATGGAATGG	chr20	31071347	+	0	0
X	TGGAATGGAATGGAATGGAANGG	TGGAATGGAATGGAATGGAATGG	chr20	31071352	+	0	0
X	TGGAATGGAATGGAATGGAANGG	TGGAATGGAATGGAATGGAATGG	chr20	31071357	+	0	0
X	TGGAATGGAATGGAATGGAANGG	TGGAATGGAATGGAATGGAATGG	chr20	31071362	+	0	0
X	TGGAATGGAATGGAATGGAANGG	TGGAATGGAATGGAATGGAATGG	chr20	31071367	+	0	0
X	TGGAATGGAATGGAATGGAANGG	TGGAATGGAATGGAATGGAATGG	chr20	31071622	+	0	0
X	TGGAATGGAATGGAATGGAANGG	TGGAATGGAATGGAATGGAATGG	chr20	31071662	+	0	0
X	TGGAATGGAATGGAATGGAANGG	TGGAATGGAATGGAATGGAATGG	chr20	31071667	+	0	0
X	TGGAATGGAATGGAATGGAANGG	TGGAATGGAATGGAATGGAATGG	chr20	31071672	+	0	0
X	TGGAATGGAATGGAATGGAANGG	TGGAATGGAATGGAATGGAATGG	chr20	31071677	+	0	0
X	TGGAATGGAATGGAATGGAANGG	TGGAATGGAATGGAATGGAATGG	chr20	31071717	+	0	0
X	TGGAATGGAATGGAATGGAANGG	TGGAATGGAATGGAATGGAATGG	chr20	31071762	+	0	0
X	TGGAATGGAATGGAATGGAANGG	TGGAATGGAATGGAATGGAATGG	chr20	31071767	+	0	0
X	TGGAATGGAATGGAATGGAANGG	TGGAATGGAATGGAATGGAATGG	chr20	31071772	+	0	0
X	TGGAATGGAATGGAATGGAANGG	TGGAATGGAATGGAATGGAATGG	chr20	31071802	+	0	0
X	TGGAATGGAATGGAATGGAANGG	TGGAATGGAATGGAATGGAATGG	chr20	31071807	+	0	0
X	TGGAATGGAATGGAATGGAANGG	TGGAATGGAATGGAATGGAATGG	chr20	31071812	+	0	0
X	TGGAATGGAATGGAATGGAANGG	TGGAATGGAATGGAATGGAATGG	chr20	31071852	+	0	0
X	TGGAATGGAATGGAATGGAANGG	TGGAATGGAATGGAATGGAATGG	chr20	31071857	+	0	0
X	TGGAATGGAATGGAATGGAANGG	TGGAATGGAATGGAATGGAATGG	chr20	31071862	+	0	0
X	TGGAATGGAATGGAATGGAANGG	TGGAATGGAATGGAATGGAATGG	chr20	31071867	+	0	0
X	TGGAATGGAATGGAATGGAANGG	TGGAATGGAATGGAATGGAATGG	chr20	31071952	+	0	0
X	TGGAATGGAATGGAATGGAANGG	TGGAATGGAATGGAATGGAATGG	chr20	31071957	+	0	0
X	TGGAATGGAATGGAATGGAANGG	TGGAATGGAATGGAATGGAATGG	chr20	31072067	+	0	0
X	TGGAATGGAATGGAATGGAANGG	TGGAATGGAATGGAATGGAATGG	chr20	31072072	+	0	0
X	TGGAATGGAATGGAATGGAANGG	TGGAATGGAATGGAATGGAATGG	chr20	31072352	+	0	0
X	TGGAATGGAATGGAATGGAANGG	TGGAATGGAATGGAATGGAATGG	chr20	31072452	+	0	0
X	TGGAATGGAATGGAATGGAANGG	TGGAATGGAATGGAATGGAATGG	chr20	31072457	+	0	0
X	TGGAATGGAATGGAATGGAANGG	TGGAATGGAATGGAATGGAATGG	chr20	31072462	+	0	0
X	TGGAATGGAATGGAATGGAANGG	TGGAATGGAATGGAATGGAATGG	chr20	31072467	+	0	0
X	TGGAATGGAATGGAATGGAANGG	TGGAATGGAATGGAATGGAATGG	chr20	31072907	+	0	0
X	TGGAATGGAATGGAATGGAANGG	TGGAATGGAATGGAATGGAATGG	chr20	31073042	+	0	0
X	TGGAATGGAATGGAATGGAANGG	TGGAATGGAATGGAATGGAATGG	chr20	31073047	+	0	0
X	TGGAATGGAATGGAATGGAANGG	TGGAATGGAATGGAATGGAATGG	chr20	31073127	+	0	0
X	TGGAATGGAATGGAATGGAANGG	TGGAATGGAATGGAATGGAATGG	chr20	31073132	+	0	0
X	TGGAATGGAATGGAATGGAANGG	TGGAATGGAATGGAATGGAATGG	chr20	31073397	+	0	0
X	TGGAATGGAATGGAATGGAANGG	TGGAATGGAATGGAATGGAATGG	chr20	31073402	+	0	0
X	TGGAATGGAATGGAATGGAANGG	TGGAATGGAATGGAATGGAATGG	chr20	31073407	+	0	0
X	TGGAATGGAATGGAATGGAANGG	TGGAATGGAATGGAATGGAATGG	chr20	31073497	+	0	0
X	TGGAATGGAATGGAATGGAANGG	TGGAATGGAATGGAATGGAATGG	chr20	31074087	+	0	0
X	TGGAATGGAATGGAATGGAANGG	TGGAATGGAATGGAATGGAATGG	chr20	31074092	+	0	0
X	TGGAATGGAATGGAATGGAANGG	TGGAATGGAATGGAATGGAATGG	chr20	31074097	+	0	0
X	TGGAATGGAATGGAATGGAANGG	TGGAATGGAATGGAATGGAATGG	chr20	31074102	+	0	0
X	TGGAATGGAATGGAATGGAANGG	TGGAATGGAATGGAATGGAATGG	chr20	31074107	+	0	0
X	TGGAATGGAATGGAATGGAANGG	TGGAATGGAATGGAATGGAATGG	chr20	31074112	+	0	0
X	TGGAATGGAATGGAATGGAANGG	TGGAATGGAATGGAATGGAATGG	chr20	31074307	+	0	0
X	TGGAATGGAATGGAATGGAANGG	TGGAATGGAATGGAATGGAATGG	chr20	31074312	+	0	0
X	TGGAATGGAATGGAATGGAANGG	TGGAATGGAATGGAATGGAATGG	chr20	31074317	+	0	0
X	TGGAATGGAATGGAATGGAANGG	TGGAATGGAATGGAATGGAATGG	chr20	31074642	+	0	0
X	TGGAATGGAATGGAATGGAANGG	TGGAATGGAATGGAATGGAATGG	chr20	31074647	+	0	0
X	TGGAATGGAATGGAATGGAANGG	TGGAATGGAATGGAATGGAATGG	chr20	31074652	+	0	0
X	TGGAATGGAATGGAATGGAANGG	TGGAATGGAATGGAATGGAATGG	chr20	31074657	+	0	0
X	TGGAATGGAATGGAATGGAANGG	TGGAATGGAATGGAATGGAATGG	chr20	31074662	+	0	0
X	TGGAATGGAATGGAATGGAANGG	TGGAATGGAATGGAATGGAAAGG	chr20	31074667	+	0	0
X	TGGAATGGAATGGAATGGAANGG	TGGAATGGAATGGAATGGAATGG	chr20	31074861	+	0	0
X	TGGAATGGAATGGAATGGAANGG	TGGAATGGAATGGAATGGAATGG	chr20	31074866	+	0	0
X	TGGAATGGAATGGAATGGAANGG	TGGAATGGAATGGAATGGAATGG	chr20	31074871	+	0	0
X	TGGAATGGAATGGAATGGAANGG	TGGAATGGAATGGAATGGAATGG	chr20	31074876	+	0	0
X	TGGAATGGAATGGAATGGAANGG	TGGAATGGAATGGAATGGAATGG	chr20	31074881	+	0	0
X	TGGAATGGAATGGAATGGAANGG	TGGAATGGAATGGAATGGAATGG	chr20	31074886	+	0	0
X	TGGAATGGAATGGAATGGAANGG	TGGAATGGAATGGAATGGAATGG	chr20	31074891	+	0	0
X	TGGAATGGAATGGAATGGAANGG	TGGAATGGAATGGAATGGAATGG	chr20	31074896	+	0	0
X	TGGAATGGAATGGAATGGAANGG	TGGAATGGAATGGAATGGAATGG	chr20	31074995	+	0	0
X	TGGAATGGAATGGAATGGAANGG	TGGAATGGAATGGAATGGAATGG	chr20	31075000	+	0	0
X	TGGAATGGAATGGAATGGAANGG	TGGAATGGAATGGAATGGAATGG	chr20	31075005	+	0	0
X	TGGAATGGAATGGAATGGAANGG	TGGAATGGAATGGAATGGAATGG	chr20	31075010	+	0	0
X	TGGAATGGAATGGAATGGAANGG	TGGAATGGAATGGAATGGAATGG	chr20	31075015	+	0	0
X	TGGAATGGAATGGAATGGAANGG	TGGAATGGAATGGAATGGAATGG	chr20	31075020	+	0	0
X	TGGAATGGAATGGAATGGAANGG	TGGAATGGAATGGAATGGAATGG	chr20	31075090	+	0	0
X	TGGAATGGAATGGAATGGAANGG	TGGAATGGAATGGAATGGAATGG	chr20	31075400	+	0	0
X	TGGAATGGAATGGAATGGAANGG	TGGAATGGAATGGAATGGAATGG	chr20	31075405	+	0	0
X	TGGAATGGAATGGAATGGAANGG	TGGAATGGAATGGAATGGAATGG	chr20	31075410	+	0	0
X	TGGAATGGAATGGAATGGAANGG	TGGAATGGAATGGAATGGAATGG	chr20	31075415	+	0	0
X	TGGAATGGAATGGAATGGAANGG	TGGAATGGAATGGAATGGAATGG	chr20	31075595	+	0	0
X	TGGAATGGAATGGAATGGAANGG	TGGAATGGAATGGAATGGAATGG	chr20	31075600	+	0	0
X	TGGAATGGAATGGAATGGAANGG	TGGAATGGAATGGAATGGAATGG	chr20	31075605	+	0	0
X	TGGAATGGAATGGAATGGAANGG	TGGAATGGAATGGAATGGAATGG	chr20	31075665	+	0	0
X	TGGAATGGAATGGAATGGAANGG	TGGAATGGAATGGAATGGAATGG	chr20	31075670	+	0	0
X	TGGAATGGAATGGAATGGAANGG	TGGAATGGAATGGAATGGAATGG	chr20	31075675	+	0	0
X	TGGAATGGAATGGAATGGAANGG	TGGAATGGAATGGAATGGAATGG	chr20	31075680	+	0	0
X	TGGAATGGAATGGAATGGAANGG	TGGAATGGAATGGAATGGAATGG	chr20	31075685	+	0	0
X	TGGAATGGAATGGAATGGAANGG	TGGAATGGAATGGAATGGAATGG	chr20	31075690	+	0	0
X	TGGAATGGAATGGAATGGAANGG	TGGAATGGAATGGAATGGAATGG	chr20	31075695	+	0	0
X	TGGAATGGAATGGAATGGAANGG	TGGAATGGAATGGAATGGAATGG	chr20	31075979	+	0	0
X	TGGAATGGAATGGAATGGAANGG	TGGAATGGAATGGAATGGAATGG	chr20	31076044	+	0	0
X	TGGAATGGAATGGAATGGAANGG	TGGAATGGAATGGAATGGAAAGG	chr20	31076119	+	0	0
X	TGGAATGGAATGGAATGGAANGG	TGGAATGGAATGGAATGGAATGG	chr20	31076174	+	0	0
X	TGGAATGGAATGGAATGGAANGG	TGGAATGGAATGGAATGGAATGG	chr20	31076179	+	0	0
X	TGGAATGGAATGGAATGGAANGG	TGGAATGGAATGGAATGGAATGG	chr20	31076184	+	0	0
X	TGGAATGGAATGGAATGGAANGG	TGGAATGGAATGGAATGGAATGG	chr20	31076189	+	0	0
X	TGGAATGGAATGGAATGGAANGG	TGGAATGGAATGGAATGGAATGG	chr20	31076194	+	0	0
X	TGGAATGGAATGGAATGGAANGG	TGGAATGGAATGGAATGGAATGG	chr20	31076199	+	0	0
X	TGGAATGGAATGGAATGGAANGG	TGGAATGGAATGGAATGGAATGG	chr20	31077073	+	0	0
X	TGGAATGGAATGGAATGGAANGG	TGGAATGGAATGGAATGGAATGG	chr20	31077078	+	0	0
X	TGGAATGGAATGGAATGGAANGG	TGGAATGGAATGGAATGGAATGG	chr20	31077083	+	0	0
X	TGGAATGGAATGGAATGGAANGG	TGGAATGGAATGGAATGGAACGG	chr20	31077313	+	0	0
X	TGGAATGGAATGGAATGGAANGG	TGGAATGGAATGGAATGGAATGG	chr20	31078093	+	0	0
X	TGGAATGGAATGGAATGGAANGG	TGGAATGGAATGGAATGGAAAGG	chr20	31078288	+	0	0
X	TGGAATGGAATGGAATGGAANGG	TGGAATGGAATGGAATGGAATGG	chr20	31079837	+	0	0
X	TGGAATGGAATGGAATGGAANGG	TGGAATGGAATGGAATGGAATGG	chr20	31080332	+	0	0
X	TGGAATGGAATGGAATGGAANGG	TGGAATGGAATGGAATGGAATGG	chr20	31080337	+	0	0
X	TGGAATGGAATGGAATGGAANGG	TGGAATGGAATGGAATGGAATGG	chr20	31080342	+	0	0
X	TGGAATGGAATGGAATGGAANGG	TGGAATGGAATGGAATGGAATGG	chr20	31080347	+	0	0
X	TGGAATGGAATGGAATGGAANGG	TGGAATGGAATGGAATGGAATGG	chr20	31080632	+	0	0
X	TGGAATGGAATGGAATGGAANGG	TGGAATGGAATGGAATGGAATGG	chr20	31080637	+	0	0
X	TGGAATGGAATGGAATGGAANGG	TGGAATGGAATGGAATGGAATGG	chr20	31080642	+	0	0
X	TGGAATGGAATGGAATGGAANGG	TGGAATGGAATGGAATGGAATGG	chr20	31080857	+	0	0
X	TGGAATGGAATGGAATGGAANGG	TGGAATGGAATGGAATGGAATGG	chr20	31082245	+	0	0
X	TGGAATGGAATGGAATGGAANGG	TGGAATGGAATGGAATGGAATGG	chr20	31082535	+	0	0
X	TGGAATGGAATGGAATGGAANGG	TGGAATGGAATGGAATGGAATGG	chr20	31082540	+	0	0
X	TGGAATGGAATGGAATGGAANGG	TGGAATGGAATGGAATGGAATGG	chr20	31083213	+	0	0
X	TGGAATGGAATGGAATGGAANGG	TGGAATGGAATGGAATGGAATGG	chr20	31083218	+	0	0
X	TGGAATGGAATGGAATGGAANGG	TGGAATGGAATGGAATGGAATGG	chr20	31083223	+	0	0
X	TGGAATGGAATGGAATGGAANGG	TGGAATGGAATGGAATGGAATGG	chr20	31083228	+	0	0
X	TGGAATGGAATGGAATGGAANGG	TGGAATGGAATGGAATGGAATGG	chr20	31083448	+	0	0
X	TGGAATGGAATGGAATGGAANGG	TGGAATGGAATGGAATGGAATGG	chr20	31083453	+	0	0
X	TGGAATGGAATGGAATGGAANGG	TGGAATGGAATGGAATGGAATGG	chr20	31083458	+	0	0
X	TGGAATGGAATGGAATGGAANGG	TGGAATGGAATGGAATGGAACGG	chr20	31083463	+	0	0
X	TGGAATGGAATGGAATGGAANGG	TGGAATGGAATGGAATGGAATGG	chr20	31083498	+	0	0
X	TGGAATGGAATGGAATGGAANGG	TGGAATGGAATGGAATGGAATGG	chr20	31083503	+	0	0
X	TGGAATGGAATGGAATGGAANGG	TGGAATGGAATGGAATGGAATGG	chr20	31083508	+	0	0
X	TGGAATGGAATGGAATGGAANGG	TGGAATGGAATGGAATGGAATGG	chr20	31084923	+	0	0
X	TGGAATGGAATGGAATGGAANGG	TGGAATGGAATGGAATGGAAAGG	chr20	31085821	+	0	0
X	TGGAATGGAATGGAATGGAANGG	TGGAATGGAATGGAATGGAATGG	chr20	31086920	+	0	0
X	TGGAATGGAATGGAATGGAANGG	TGGAATGGAATGGAATGGAAGGG	chr20	31086925	+	0	0
X	TGGAATGGAATGGAATGGAANGG	TGGAATGGAATGGAATGGAATGG	chr20	31087470	+	0	0
X	TGGAATGGAATGGAATGGAANGG	TGGAATGGAATGGAATGGAATGG	chr20	31088232	+	0	0
X	TGGAATGGAATGGAATGGAANGG	TGGAATGGAATGGAATGGAATGG	chr20	31088237	+	0	0
X	TGGAATGGAATGGAATGGAANGG	TGGAATGGAATGGAATGGAATGG	chr20	31088927	+	0	0
X	TGGAATGGAATGGAATGGAANGG	TGGAATGGAATGGAATGGAATGG	chr20	31089241	+	0	0
X	TGGAATGGAATGGAATGGAANGG	TGGAATGGAATGGAATGGAATGG	chr20	31090080	+	0	0
X	TGGAATGGAATGGAATGGAANGG	TGGAATGGAATGGAATGGAATGG	chr20	31090085	+	0	0
X	TGGAATGGAATGGAATGGAANGG	TGGAATGGAATGGAATGGAATGG	chr20	31090090	+	0	0
X	TGGAATGGAATGGAATGGAANGG	TGGAATGGAATGGAATGGAATGG	chr20	31090095	+	0	0
X	TGGAATGGAATGGAATGGAANGG	TGGAATGGAATGGAATGGAATGG	chr20	31090100	+	0	0
X	TGGAATGGAATGGAATGGAANGG	TGGAATGGAATGGAATGGAACGG	chr20	31090180	+	0	0
X	TGGAATGGAATGGAATGGAANGG	TGGAATGGAATGGAATGGAATGG	chr20	31090779	+	0	0
X	TGGAATGGAATGGAATGGAANGG	TGGAATGGAATGGAATGGAAAGG	chr20	31090784	+	0	0
X	TGGAATGGAATGGAATGGAANGG	TGGAATGGAATGGAATGGAATGG	chr20	31091422	+	0	0
X	TGGAATGGAATGGAATGGAANGG	TGGAATGGAATGGAATGGAATGG	chr20	31091427	+	0	0
X	TGGAATGGAATGGAATGGAANGG	TGGAATGGAATGGAATGGAATGG	chr20	31091432	+	0	0
X	TGGAATGGAATGGAATGGAANGG	TGGAATGGAATGGAATGGAATGG	chr20	31091437	+	0	0
X	TGGAATGGAATGGAATGGAANGG	TGGAATGGAATGGAATGGAATGG	chr20	31091442	+	0	0
X	TGGAATGGAATGGAATGGAANGG	TGGAATGGAATGGAATGGAATGG	chr20	31091917	+	0	0
X	TGGAATGGAATGGAATGGAANGG	TGGAATGGAATGGAATGGAATGG	chr20	31091922	+	0	0
X	TGGAATGGAATGGAATGGAANGG	TGGAATGGAATGGAATGGAATGG	chr20	31092116	+	0	0
X	TGGAATGGAATGGAATGGAANGG	TGGAATGGAATGGAATGGAATGG	chr20	31092121	+	0	0
X	TGGAATGGAATGGAATGGAANGG	TGGAATGGAATGGAATGGAATGG	chr20	31092126	+	0	0
X	TGGAATGGAATGGAATGGAANGG	TGGAATGGAATGGAATGGAATGG	chr20	31092531	+	0	0
X	TGGAATGGAATGGAATGGAANGG	TGGAATGGAATGGAATGGAATGG	chr20	31092536	+	0	0
X	TGGAATGGAATGGAATGGAANGG	TGGAATGGAATGGAATGGAATGG	chr20	31092541	+	0	0
X	TGGAATGGAATGGAATGGAANGG	TGGAATGGAATGGAATGGAATGG	chr20	31092546	+	0	0
X	TGGAATGGAATGGAATGGAANGG	TGGAATGGAATGGAATGGAATGG	chr20	31092551	+	0	0
X	TGGAATGGAATGGAATGGAANGG	TGGAATGGAATGGAATGGAATGG	chr20	31092556	+	0	0
X	TGGAATGGAATGGAATGGAANGG	TGGAATGGAATGGAATGGAATGG	chr20	31092561	+	0	0
X	TGGAATGGAATGGAATGGAANGG	TGGAATGGAATGGAATGGAATGG	chr20	31092566	+	0	0
X	TGGAATGGAATGGAATGGAANGG	TGGAATGGAATGGAATGGAATGG	chr20	31092901	+	0	0
X	TGGAATGGAATGGAATGGAANGG	TGGAATGGAATGGAATGGAATGG	chr20	31093116	+	0	0
X	TGGAATGGAATGGAATGGAANGG	TGGAATGGAATGGAATGGAATGG	chr20	31093146	+	0	0
X	TGGAATGGAATGGAATGGAANGG	TGGAATGGAATGGAATGGAATGG	chr20	31093151	+	0	0
X	TGGAATGGAATGGAATGGAANGG	TGGAATGGAATGGAATGGAATGG	chr20	31093156	+	0	0
X	TGGAATGGAATGGAATGGAANGG	TGGAATGGAATGGAATGGAATGG	chr20	31093336	+	0	0
X	TGGAATGGAATGGAATGGAANGG	TGGAATGGAATGGAATGGAATGG	chr20	31093341	+	0	0
X	TGGAATGGAATGGAATGGAANGG	TGGAATGGAATGGAATGGAATGG	chr20	31095505	+	0	0
X	TGGAATGGAATGGAATGGAANGG	TGGAATGGAATGGAATGGAATGG	chr20	31095515	+	0	0
X	TGGAATGGAATGGAATGGAANGG	TGGAATGGAATGGAATGGAATGG	chr20	31095520	+	0	0
X	TGGAATGGAATGGAATGGAANGG	TGGAATGGAATGGAATGGAATGG	chr20	31095525	+	0	0
X	TGGAATGGAATGGAATGGAANGG	TGGAATGGAATGGAATGGAATGG	chr20	31096023	+	0	0
X	TGGAATGGAATGGAATGGAANGG	TGGAATGGAATGGAATGGAATGG	chr20	31096028	+	0	0
X	TGGAATGGAATGGAATGGAANGG	TGGAATGGAATGGAATGGAATGG	chr20	31096033	+	0	0
X	TGGAATGGAATGGAATGGAANGG	TGGAATGGAATGGAATGGAATGG	chr20	31096038	+	0	0
X	TGGAATGGAATGGAATGGAANGG	TGGAATGGAATGGAATGGAATGG	chr20	31096043	+	0	0
X	TGGAATGGAATGGAATGGAANGG	TGGAATGGAATGGAATGGAACGG	chr20	31096319	+	0	0
X	TGGAATGGAATGGAATGGAANGG	TGGAATGGAATGGAATGGAATGG	chr20	31096489	+	0	0
X	TGGAATGGAATGGAATGGAANGG	TGGAATGGAATGGAATGGAATGG	chr20	31096494	+	0	0
X	TGGAATGGAATGGAATGGAANGG	TGGAATGGAATGGAATGGAATGG	chr20	31096499	+	0	0
X	TGGAATGGAATGGAATGGAANGG	TGGAATGGAATGGAATGGAACGG	chr20	31097500	+	0	0
X	TGGAATGGAATGGAATGGAANGG	TGGAATGGAATGGAATGGAATGG	chr20	31098421	+	0	0
X	TGGAATGGAATGGAATGGAANGG	TGGAATGGAATGGAATGGAATGG	chr20	31098520	+	0	0
X	TGGAATGGAATGGAATGGAANGG	TGGAATGGAATGGAATGGAATGG	chr20	31098525	+	0	0
X	TGGAATGGAATGGAATGGAANGG	TGGAATGGAATGGAATGGAATGG	chr20	31098530	+	0	0
X	TGGAATGGAATGGAATGGAANGG	TGGAATGGAATGGAATGGAATGG	chr20	31098535	+	0	0
X	TGGAATGGAATGGAATGGAANGG	TGGAATGGAATGGAATGGAATGG	chr20	31098540	+	0	0
X	TGGAATGGAATGGAATGGAANGG	TGGAATGGAATGGAATGGAATGG	chr20	31098545	+	0	0
X	TGGAATGGAATGGAATGGAANGG	TGGAATGGAATGGAATGGAATGG	chr20	31098550	+	0	0
X	TGGAATGGAATGGAATGGAANGG	TGGAATGGAATGGAATGGAATGG	chr20	31098745	+	0	0
X	TGGAATGGAATGGAATGGAANGG	TGGAATGGAATGGAATGGAATGG	chr20	31099158	+	0	0
X	TGGAATGGAATGGAATGGAANGG	TGGAATGGAATGGAATGGAATGG	chr20	31099163	+	0	0
X	TGGAATGGAATGGAATGGAANGG	TGGAATGGAATGGAATGGAATGG	chr20	31099168	+	0	0
X	TGGAATGGAATGGAATGGAANGG	TGGAATGGAATGGAATGGAATGG	chr20	31099173	+	0	0
X	TGGAATGGAATGGAATGGAANGG	TGGAATGGAATGGAATGGAATGG	chr20	31099178	+	0	0
X	TGGAATGGAATGGAATGGAANGG	TGGAATGGAATGGAATGGAATGG	chr20	31099183	+	0	0
X	TGGAATGGAATGGAATGGAANGG	TGGAATGGAATGGAATGGAATGG	chr20	31099188	+	0	0
X	TGGAATGGAATGGAATGGAANGG	TGGAATGGAATGGAATGGAAAGG	chr20	31099193	+	0	0
X	TGGAATGGAATGGAATGGAANGG	TGGAATGGAATGGAATGGAATGG	chr20	31100150	+	0	0
X	TGGAATGGAATGGAATGGAANGG	TGGAATGGAATGGAATGGAATGG	chr20	31100155	+	0	0
X	TGGAATGGAATGGAATGGAANGG	TGGAATGGAATGGAATGGAATGG	chr20	31100345	+	0	0
X	TGGAATGGAATGGAATGGAANGG	TGGAATGGAATGGAATGGAATGG	chr20	31100629	+	0	0
X	TGGAATGGAATGGAATGGAANGG	TGGAATGGAATGGAATGGAAAGG	chr20	31100634	+	0	0
X	TGGAATGGAATGGAATGGAANGG	TGGAATGGAATGGAATGGAAGGG	chr20	31101869	+	0	0
X	TGGAATGGAATGGAATGGAANGG	TGGAATGGAATGGAATGGAATGG	chr20	31103097	+	0	0
X	TGGAATGGAATGGAATGGAANGG	TGGAATGGAATGGAATGGAATGG	chr20	31103102	+	0	0
X	TGGAATGGAATGGAATGGAANGG	TGGAATGGAATGGAATGGAATGG	chr20	31103107	+	0	0
X	TGGAATGGAATGGAATGGAANGG	TGGAATGGAATGGAATGGAATGG	chr20	31103112	+	0	0
X	TGGAATGGAATGGAATGGAANGG	TGGAATGGAATGGAATGGAATGG	chr20	31103117	+	0	0
X	TGGAATGGAATGGAATGGAANGG	TGGAATGGAATGGAATGGAATGG	chr20	31103581	+	0	0
X	TGGAATGGAATGGAATGGAANGG	TGGAATGGAATGGAATGGAATGG	chr20	31103901	+	0	0
X	TGGAATGGAATGGAATGGAANGG	TGGAATGGAATGGAATGGAATGG	chr20	31103951	+	0	0
X	TGGAATGGAATGGAATGGAANGG	TGGAATGGAATGGAATGGAATGG	chr20	31104541	+	0	0
X	TGGAATGGAATGGAATGGAANGG	TGGAATGGAATGGAATGGAATGG	chr20	31104556	+	0	0
X	TGGAATGGAATGGAATGGAANGG	TGGAATGGAATGGAATGGAATGG	chr20	31104561	+	0	0
X	TGGAATGGAATGGAATGGAANGG	TGGAATGGAATGGAATGGAATGG	chr20	31104566	+	0	0
X	TGGAATGGAATGGAATGGAANGG	TGGAATGGAATGGAATGGAATGG	chr20	31105126	+	0	0
X	TGGAATGGAATGGAATGGAANGG	TGGAATGGAATGGAATGGAATGG	chr20	31105131	+	0	0
X	TGGAATGGAATGGAATGGAANGG	TGGAATGGAATGGAATGGAATGG	chr20	31105136	+	0	0
X	TGGAATGGAATGGAATGGAANGG	TGGAATGGAATGGAATGGAAGGG	chr20	31105141	+	0	0
X	TGGAATGGAATGGAATGGAANGG	TGGAATGGAATGGAATGGAATGG	chr20	31105930	+	0	0
X	TGGAATGGAATGGAATGGAANGG	TGGAATGGAATGGAATGGAAAGG	chr20	31106010	+	0	0
X	TGGAATGGAATGGAATGGAANGG	TGGAATGGAATGGAATGGAATGG	chr20	31106035	+	0	0
X	TGGAATGGAATGGAATGGAANGG	TGGAATGGAATGGAATGGAATGG	chr20	31106040	+	0	0
X	TGGAATGGAATGGAATGGAANGG	TGGAATGGAATGGAATGGAATGG	chr20	31106045	+	0	0
X	TGGAATGGAATGGAATGGAANGG	TGGAATGGAATGGAATGGAATGG	chr20	31106050	+	0	0
X	TGGAATGGAATGGAATGGAANGG	TGGAATGGAATGGAATGGAATGG	chr20	31106055	+	0	0
X	TGGAATGGAATGGAATGGAANGG	TGGAATGGAATGGAATGGAATGG	chr20	31106060	+	0	0
X	TGGAATGGAATGGAATGGAANGG	TGGAATGGAATGGAATGGAATGG	chr20	31106065	+	0	0
X	TGGAATGGAATGGAATGGAANGG	TGGAATGGAATGGAATGGAATGG	chr20	31106070	+	0	0
X	TGGAATGGAATGGAATGGAANGG	TGGAATGGAATGGAATGGAATGG	chr20	31106075	+	0	0
X	TGGAATGGAATGGAATGGAANGG	TGGAATGGAATGGAATGGAATGG	chr20	31106080	+	0	0
X	TGGAATGGAATGGAATGGAANGG	TGGAATGGAATGGAATGGAATGG	chr20	31106200	+	0	0
X	TGGAATGGAATGGAATGGAANGG	TGGAATGGAATGGAATGGAATGG	chr20	31106205	+	0	0
X	TGGAATGGAATGGAATGGAANGG	TGGAATGGAATGGAATGGAATGG	chr20	31106210	+	0	0
X	TGGAATGGAATGGAATGGAANGG	TGGAATGGAATGGAATGGAAAGG	chr20	31106215	+	0	0
X	TGGAATGGAATGGAATGGAANGG	TGGAATGGAATGGAATGGAAAGG	chr20	31106430	+	0	0
X	TGGAATGGAATGGAATGGAANGG	TGGAATGGAATGGAATGGAATGG	chr20	31106495	+	0	0
X	TGGAATGGAATGGAATGGAANGG	TGGAATGGAATGGAATGGAATGG	chr20	31106785	+	0	0
X	TGGAATGGAATGGAATGGAANGG	TGGAATGGAATGGAATGGAATGG	chr20	31106790	+	0	0
X	TGGAATGGAATGGAATGGAANGG	TGGAATGGAATGGAATGGAATGG	chr20	31106795	+	0	0
X	TGGAATGGAATGGAATGGAANGG	TGGAATGGAATGGAATGGAATGG	chr20	31106800	+	0	0
X	TGGAATGGAATGGAATGGAANGG	TGGAATGGAATGGAATGGAATGG	chr20	31106830	+	0	0
X	TGGAATGGAATGGAATGGAANGG	TGGAATGGAATGGAATGGAATGG	chr20	31106835	+	0	0
X	TGGAATGGAATGGAATGGAANGG	TGGAATGGAATGGAATGGAATGG	chr20	31106840	+	0	0
X	TGGAATGGAATGGAATGGAANGG	TGGAATGGAATGGAATGGAATGG	chr20	31106845	+	0	0
X	TGGAATGGAATGGAATGGAANGG	TGGAATGGAATGGAATGGAATGG	chr20	31157166	+	0	0
X	TGGAATGGAATGGAATGGAANGG	TGGAATGGAATGGAATGGAATGG	chr20	31157171	+	0	0
X	TGGAATGGAATGGAATGGAANGG	TGGAATGGAATGGAATGGAATGG	chr20	31157270	+	0	0
X	TGGAATGGAATGGAATGGAANGG	TGGAATGGAATGGAATGGAATGG	chr20	31157394	+	0	0
X	TGGAATGGAATGGAATGGAANGG	TGGAATGGAATGGAATGGAATGG	chr20	31157399	+	0	0
X	TGGAATGGAATGGAATGGAANGG	TGGAATGGAATGGAATGGAATGG	chr20	31157404	+	0	0
X	TGGAATGGAATGGAATGGAANGG	TGGAATGGAATGGAATGGAATGG	chr20	31157409	+	0	0
X	TGGAATGGAATGGAATGGAANGG	TGGAATGGAATGGAATGGAATGG	chr20	31157414	+	0	0
X	TGGAATGGAATGGAATGGAANGG	TGGAATGGAATGGAATGGAATGG	chr20	31157419	+	0	0
X	TGGAATGGAATGGAATGGAANGG	TGGAATGGAATGGAATGGAATGG	chr20	31157424	+	0	0
X	TGGAATGGAATGGAATGGAANGG	TGGAATGGAATGGAATGGAATGG	chr20	31157429	+	0	0
X	TGGAATGGAATGGAATGGAANGG	TGGAATGGAATGGAATGGAATGG	chr20	31157499	+	0	0
X	TGGAATGGAATGGAATGGAANGG	TGGAATGGAATGGAATGGAATGG	chr20	31157504	+	0	0
X	TGGAATGGAATGGAATGGAANGG	TGGAATGGAATGGAATGGAATGG	chr20	31157674	+	0	0
X	TGGAATGGAATGGAATGGAANGG	TGGAATGGAATGGAATGGAATGG	chr20	31157829	+	0	0
X	TGGAATGGAATGGAATGGAANGG	TGGAATGGAATGGAATGGAATGG	chr20	31157834	+	0	0
X	TGGAATGGAATGGAATGGAANGG	TGGAATGGAATGGAATGGAATGG	chr20	31157839	+	0	0
X	TGGAATGGAATGGAATGGAANGG	TGGAATGGAATGGAATGGAATGG	chr20	31157844	+	0	0
X	TGGAATGGAATGGAATGGAANGG	TGGAATGGAATGGAATGGAATGG	chr20	31158189	+	0	0
X	TGGAATGGAATGGAATGGAANGG	TGGAATGGAATGGAATGGAATGG	chr20	31158194	+	0	0
X	TGGAATGGAATGGAATGGAANGG	TGGAATGGAATGGAATGGAATGG	chr20	31158199	+	0	0
X	TGGAATGGAATGGAATGGAANGG	TGGAATGGAATGGAATGGAATGG	chr20	31158204	+	0	0
X	TGGAATGGAATGGAATGGAANGG	TGGAATGGAATGGAATGGAATGG	chr20	31158209	+	0	0
X	TGGAATGGAATGGAATGGAANGG	TGGAATGGAATGGAATGGAATGG	chr20	31158254	+	0	0
X	TGGAATGGAATGGAATGGAANGG	TGGAATGGAATGGAATGGAATGG	chr20	31158259	+	0	0
X	TGGAATGGAATGGAATGGAANGG	TGGAATGGAATGGAATGGAATGG	chr20	31158264	+	0	0
X	TGGAATGGAATGGAATGGAANGG	TGGAATGGAATGGAATGGAATGG	chr20	31158269	+	0	0
X	TGGAATGGAATGGAATGGAANGG	TGGAATGGAATGGAATGGAATGG	chr20	31158274	+	0	0
X	TGGAATGGAATGGAATGGAANGG	TGGAATGGAATGGAATGGAATGG	chr20	31158279	+	0	0
X	TGGAATGGAATGGAATGGAANGG	TGGAATGGAATGGAATGGAATGG	chr20	31158284	+	0	0
X	TGGAATGGAATGGAATGGAANGG	TGGAATGGAATGGAATGGAATGG	chr20	31158289	+	0	0
X	TGGAATGGAATGGAATGGAANGG	TGGAATGGAATGGAATGGAATGG	chr20	31158294	+	0	0
X	TGGAATGGAATGGAATGGAANGG	TGGAATGGAATGGAATGGAATGG	chr20	31158397	+	0	0
X	TGGAATGGAATGGAATGGAANGG	TGGAATGGAATGGAATGGAATGG	chr20	31158402	+	0	0
X	TGGAATGGAATGGAATGGAANGG	TGGAATGGAATGGAATGGAATGG	chr20	31158407	+	0	0
X	TGGAATGGAATGGAATGGAANGG	TGGAATGGAATGGAATGGAATGG	chr20	31158412	+	0	0
X	TGGAATGGAATGGAATGGAANGG	TGGAATGGAATGGAATGGAATGG	chr20	31158417	+	0	0
X	TGGAATGGAATGGAATGGAANGG	TGGAATGGAATGGAATGGAATGG	chr20	31158422	+	0	0
X	TGGAATGGAATGGAATGGAANGG	TGGAATGGAATGGAATGGAATGG	chr20	31158427	+	0	0
X	TGGAATGGAATGGAATGGAANGG	TGGAATGGAATGGAATGGAATGG	chr20	31158432	+	0	0
X	TGGAATGGAATGGAATGGAANGG	TGGAATGGAATGGAATGGAATGG	chr20	31158552	+	0	0
X	TGGAATGGAATGGAATGGAANGG	TGGAATGGAATGGAATGGAATGG	chr20	31158557	+	0	0
X	TGGAATGGAATGGAATGGAANGG	TGGAATGGAATGGAATGGAATGG	chr20	31158562	+	0	0
X	TGGAATGGAATGGAATGGAANGG	TGGAATGGAATGGAATGGAATGG	chr20	31158567	+	0	0
X	TGGAATGGAATGGAATGGAANGG	TGGAATGGAATGGAATGGAATGG	chr20	31158657	+	0	0
X	TGGAATGGAATGGAATGGAANGG	TGGAATGGAATGGAATGGAATGG	chr20	31158662	+	0	0
X	TGGAATGGAATGGAATGGAANGG	TGGAATGGAATGGAATGGAATGG	chr20	31158667	+	0	0
X	TGGAATGGAATGGAATGGAANGG	TGGAATGGAATGGAATGGAATGG	chr20	31158672	+	0	0
X	TGGAATGGAATGGAATGGAANGG	TGGAATGGAATGGAATGGAATGG	chr20	31158737	+	0	0
X	TGGAATGGAATGGAATGGAANGG	TGGAATGGAATGGAATGGAAAGG	chr20	31158792	+	0	0
X	TGGAATGGAATGGAATGGAANGG	TGGAATGGAATGGAATGGAATGG	chr20	31158941	+	0	0
X	TGGAATGGAATGGAATGGAANGG	TGGAATGGAATGGAATGGAATGG	chr20	31158946	+	0	0
X	TGGAATGGAATGGAATGGAANGG	TGGAATGGAATGGAATGGAATGG	chr20	31159041	+	0	0
X	TGGAATGGAATGGAATGGAANGG	TGGAATGGAATGGAATGGAATGG	chr20	31159046	+	0	0
X	TGGAATGGAATGGAATGGAANGG	TGGAATGGAATGGAATGGAATGG	chr20	31159051	+	0	0
X	TGGAATGGAATGGAATGGAANGG	TGGAATGGAATGGAATGGAATGG	chr20	31159056	+	0	0
X	TGGAATGGAATGGAATGGAANGG	TGGAATGGAATGGAATGGAATGG	chr20	31159061	+	0	0
X	TGGAATGGAATGGAATGGAANGG	TGGAATGGAATGGAATGGAATGG	chr20	31159066	+	0	0
X	TGGAATGGAATGGAATGGAANGG	TGGAATGGAATGGAATGGAATGG	chr20	31159071	+	0	0
X	TGGAATGGAATGGAATGGAANGG	TGGAATGGAATGGAATGGAATGG	chr20	31161831	+	0	0
X	TGGAATGGAATGGAATGGAANGG	TGGAATGGAATGGAATGGAATGG	chr20	31162290	+	0	0
X	TGGAATGGAATGGAATGGAANGG	TGGAATGGAATGGAATGGAAAGG	chr20	31162295	+	0	0
X	TGGAATGGAATGGAATGGAANGG	TGGAATGGAATGGAATGGAATGG	chr20	31162335	+	0	0
X	TGGAATGGAATGGAATGGAANGG	TGGAATGGAATGGAATGGAATGG	chr20	31162570	+	0	0
X	TGGAATGGAATGGAATGGAANGG	TGGAATGGAATGGAATGGAATGG	chr20	31162575	+	0	0
X	TGGAATGGAATGGAATGGAANGG	TGGAATGGAATGGAATGGAATGG	chr20	31162580	+	0	0
X	TGGAATGGAATGGAATGGAANGG	TGGAATGGAATGGAATGGAAAGG	chr20	31163238	+	0	0
X	TGGAATGGAATGGAATGGAANGG	TGGAATGGAATGGAATGGAACGG	chr20	31164794	+	0	0
X	TGGAATGGAATGGAATGGAANGG	TGGAATGGAATGGAATGGAATGG	chr20	31165024	+	0	0
X	TGGAATGGAATGGAATGGAANGG	TGGAATGGAATGGAATGGAATGG	chr20	31165029	+	0	0
X	TGGAATGGAATGGAATGGAANGG	TGGAATGGAATGGAATGGAATGG	chr20	31165034	+	0	0
X	TGGAATGGAATGGAATGGAANGG	TGGAATGGAATGGAATGGAATGG	chr20	31165039	+	0	0
X	TGGAATGGAATGGAATGGAANGG	TGGAATGGAATGGAATGGAATGG	chr20	31165044	+	0	0
X	TGGAATGGAATGGAATGGAANGG	TGGAATGGAATGGAATGGAATGG	chr20	31165049	+	0	0
X	TGGAATGGAATGGAATGGAANGG	TGGAATGGAATGGAATGGAATGG	chr20	31165778	+	0	0
X	TGGAATGGAATGGAATGGAANGG	TGGAATGGAATGGAATGGAATGG	chr20	31165783	+	0	0
X	TGGAATGGAATGGAATGGAANGG	TGGAATGGAATGGAATGGAATGG	chr20	31165788	+	0	0
X	TGGAATGGAATGGAATGGAANGG	TGGAATGGAATGGAATGGAATGG	chr20	31165793	+	0	0
X	TGGAATGGAATGGAATGGAANGG	TGGAATGGAATGGAATGGAATGG	chr20	31166378	+	0	0
X	TGGAATGGAATGGAATGGAANGG	TGGAATGGAATGGAATGGAATGG	chr20	31166383	+	0	0
X	TGGAATGGAATGGAATGGAANGG	TGGAATGGAATGGAATGGAATGG	chr20	31166388	+	0	0
X	TGGAATGGAATGGAATGGAANGG	TGGAATGGAATGGAATGGAATGG	chr20	31166678	+	0	0
X	TGGAATGGAATGGAATGGAANGG	TGGAATGGAATGGAATGGAATGG	chr20	31166708	+	0	0
X	TGGAATGGAATGGAATGGAANGG	TGGAATGGAATGGAATGGAATGG	chr20	31166833	+	0	0
X	TGGAATGGAATGGAATGGAANGG	TGGAATGGAATGGAATGGAATGG	chr20	31166838	+	0	0
X	TGGAATGGAATGGAATGGAANGG	TGGAATGGAATGGAATGGAATGG	chr20	31166843	+	0	0
X	TGGAATGGAATGGAATGGAANGG	TGGAATGGAATGGAATGGAATGG	chr20	31167645	+	0	0
X	TGGAATGGAATGGAATGGAANGG	TGGAATGGAATGGAATGGAATGG	chr20	31167650	+	0	0
X	TGGAATGGAATGGAATGGAANGG	TGGAATGGAATGGAATGGAATGG	chr20	31167655	+	0	0
X	TGGAATGGAATGGAATGGAANGG	TGGAATGGAATGGAATGGAATGG	chr20	31167660	+	0	0
X	TGGAATGGAATGGAATGGAANGG	TGGAATGGAATGGAATGGAAAGG	chr20	31167665	+	0	0
X	TGGAATGGAATGGAATGGAANGG	TGGAATGGAATGGAATGGAATGG	chr20	31168114	+	0	0
X	TGGAATGGAATGGAATGGAANGG	TGGAATGGAATGGAATGGAATGG	chr20	31168224	+	0	0
X	TGGAATGGAATGGAATGGAANGG	TGGAATGGAATGGAATGGAAAGG	chr20	31169399	+	0	0
X	TGGAATGGAATGGAATGGAANGG	TGGAATGGAATGGAATGGAATGG	chr20	31169434	+	0	0
X	TGGAATGGAATGGAATGGAANGG	TGGAATGGAATGGAATGGAATGG	chr20	31169439	+	0	0
X	TGGAATGGAATGGAATGGAANGG	TGGAATGGAATGGAATGGAATGG	chr20	31169444	+	0	0
X	TGGAATGGAATGGAATGGAANGG	TGGAATGGAATGGAATGGAAAGG	chr20	31169734	+	0	0
X	TGGAATGGAATGGAATGGAANGG	TGGAATGGAATGGAATGGAATGG	chr20	31170675	+	0	0
X	TGGAATGGAATGGAATGGAANGG	TGGAATGGAATGGAATGGAATGG	chr20	31170680	+	0	0
X	TGGAATGGAATGGAATGGAANGG	TGGAATGGAATGGAATGGAATGG	chr20	31171205	+	0	0
X	TGGAATGGAATGGAATGGAANGG	TGGAATGGAATGGAATGGAATGG	chr20	31171235	+	0	0
X	TGGAATGGAATGGAATGGAANGG	TGGAATGGAATGGAATGGAATGG	chr20	31171445	+	0	0
X	TGGAATGGAATGGAATGGAANGG	TGGAATGGAATGGAATGGAATGG	chr20	31171450	+	0	0
X	TGGAATGGAATGGAATGGAANGG	TGGAATGGAATGGAATGGAATGG	chr20	31171455	+	0	0
X	TGGAATGGAATGGAATGGAANGG	TGGAATGGAATGGAATGGAATGG	chr20	31171525	+	0	0
X	TGGAATGGAATGGAATGGAANGG	TGGAATGGAATGGAATGGAATGG	chr20	31171530	+	0	0
X	TGGAATGGAATGGAATGGAANGG	TGGAATGGAATGGAATGGAATGG	chr20	31171535	+	0	0
X	TGGAATGGAATGGAATGGAANGG	TGGAATGGAATGGAATGGAATGG	chr20	31171540	+	0	0
X	TGGAATGGAATGGAATGGAANGG	TGGAATGGAATGGAATGGAATGG	chr20	31171545	+	0	0
X	TGGAATGGAATGGAATGGAANGG	TGGAATGGAATGGAATGGAATGG	chr20	31171550	+	0	0
X	TGGAATGGAATGGAATGGAANGG	TGGAATGGAATGGAATGGAATGG	chr20	31171859	+	0	0
X	TGGAATGGAATGGAATGGAANGG	TGGAATGGAATGGAATGGAATGG	chr20	31171864	+	0	0
X	TGGAATGGAATGGAATGGAANGG	TGGAATGGAATGGAATGGAATGG	chr20	31171869	+	0	0
X	TGGAATGGAATGGAATGGAANGG	TGGAATGGAATGGAATGGAATGG	chr20	31171874	+	0	0
X	TGGAATGGAATGGAATGGAANGG	TGGAATGGAATGGAATGGAATGG	chr20	31171879	+	0	0
X	TGGAATGGAATGGAATGGAANGG	TGGAATGGAATGGAATGGAATGG	chr20	31172829	+	0	0
X	TGGAATGGAATGGAATGGAANGG	TGGAATGGAATGGAATGGAATGG	chr20	31174461	+	0	0
X	TGGAATGGAATGGAATGGAANGG	TGGAATGGAATGGAATGGAATGG	chr20	31174842	+	0	0
X	TGGAATGGAATGGAATGGAANGG	TGGAATGGAATGGAATGGAATGG	chr20	31174961	+	0	0
X	TGGAATGGAATGGAATGGAANGG	TGGAATGGAATGGAATGGAATGG	chr20	31177557	+	0	0
X	TGGAATGGAATGGAATGGAANGG	TGGAATGGAATGGAATGGAACGG	chr20	31177562	+	0	0
X	TGGAATGGAATGGAATGGAANGG	TGGAATGGAATGGAATGGAATGG	chr20	31178432	+	0	0
X	TGGAATGGAATGGAATGGAANGG	TGGAATGGAATGGAATGGAATGG	chr20	31178607	+	0	0
X	TGGAATGGAATGGAATGGAANGG	TGGAATGGAATGGAATGGAATGG	chr20	31178612	+	0	0
X	TGGAATGGAATGGAATGGAANGG	TGGAATGGAATGGAATGGAATGG	chr20	31178617	+	0	0
X	TGGAATGGAATGGAATGGAANGG	TGGAATGGAATGGAATGGAATGG	chr20	31183182	+	0	0
X	TGGAATGGAATGGAATGGAANGG	TGGAATGGAATGGAATGGAATGG	chr20	31183187	+	0	0
X	TGGAATGGAATGGAATGGAANGG	TGGAATGGAATGGAATGGAATGG	chr20	31183192	+	0	0
X	TGGAATGGAATGGAATGGAANGG	TGGAATGGAATGGAATGGAATGG	chr20	31183197	+	0	0
X	TGGAATGGAATGGAATGGAANGG	TGGAATGGAATGGAATGGAATGG	chr20	31183202	+	0	0
X	TGGAATGGAATGGAATGGAANGG	TGGAATGGAATGGAATGGAATGG	chr20	31183367	+	0	0
X	TGGAATGGAATGGAATGGAANGG	TGGAATGGAATGGAATGGAATGG	chr20	31183372	+	0	0
X	TGGAATGGAATGGAATGGAANGG	TGGAATGGAATGGAATGGAATGG	chr20	31183377	+	0	0
X	TGGAATGGAATGGAATGGAANGG	TGGAATGGAATGGAATGGAATGG	chr20	31183382	+	0	0
X	TGGAATGGAATGGAATGGAANGG	TGGAATGGAATGGAATGGAATGG	chr20	31183387	+	0	0
X	TGGAATGGAATGGAATGGAANGG	TGGAATGGAATGGAATGGAATGG	chr20	31183632	+	0	0
X	TGGAATGGAATGGAATGGAANGG	TGGAATGGAATGGAATGGAATGG	chr20	31183637	+	0	0
X	TGGAATGGAATGGAATGGAANGG	TGGAATGGAATGGAATGGAAAGG	chr20	31185196	+	0	0
X	TGGAATGGAATGGAATGGAANGG	TGGAATGGAATGGAATGGAATGG	chr20	31185380	+	0	0
X	TGGAATGGAATGGAATGGAANGG	TGGAATGGAATGGAATGGAATGG	chr20	31185385	+	0	0
X	TGGAATGGAATGGAATGGAANGG	TGGAATGGAATGGAATGGAATGG	chr20	31185395	+	0	0
X	TGGAATGGAATGGAATGGAANGG	TGGAATGGAATGGAATGGAATGG	chr20	31185425	+	0	0
X	TGGAATGGAATGGAATGGAANGG	TGGAATGGAATGGAATGGAACGG	chr20	31185430	+	0	0
X	TGGAATGGAATGGAATGGAANGG	TGGAATGGAATGGAATGGAAAGG	chr20	31185515	+	0	0
X	TGGAATGGAATGGAATGGAANGG	TGGAATGGAATGGAATGGAATGG	chr20	31185820	+	0	0
X	TGGAATGGAATGGAATGGAANGG	TGGAATGGAATGGAATGGAATGG	chr20	31185825	+	0	0
X	TGGAATGGAATGGAATGGAANGG	TGGAATGGAATGGAATGGAATGG	chr20	31185830	+	0	0
X	TGGAATGGAATGGAATGGAANGG	TGGAATGGAATGGAATGGAATGG	chr20	31185835	+	0	0
X	TGGAATGGAATGGAATGGAANGG	TGGAATGGAATGGAATGGAATGG	chr20	31185850	+	0	0
X	TGGAATGGAATGGAATGGAANGG	TGGAATGGAATGGAATGGAATGG	chr20	31185985	+	0	0
X	TGGAATGGAATGGAATGGAANGG	TGGAATGGAATGGAATGGAATGG	chr20	31185990	+	0	0
X	TGGAATGGAATGGAATGGAANGG	TGGAATGGAATGGAATGGAATGG	chr20	31185995	+	0	0
X	TGGAATGGAATGGAATGGAANGG	TGGAATGGAATGGAATGGAATGG	chr20	31186334	+	0	0
X	TGGAATGGAATGGAATGGAANGG	TGGAATGGAATGGAATGGAATGG	chr20	31186484	+	0	0
X	TGGAATGGAATGGAATGGAANGG	TGGAATGGAATGGAATGGAATGG	chr20	31186634	+	0	0
X	TGGAATGGAATGGAATGGAANGG	TGGAATGGAATGGAATGGAATGG	chr20	31186639	+	0	0
X	TGGAATGGAATGGAATGGAANGG	TGGAATGGAATGGAATGGAATGG	chr20	31186659	+	0	0
X	TGGAATGGAATGGAATGGAANGG	TGGAATGGAATGGAATGGAATGG	chr20	31186774	+	0	0
X	TGGAATGGAATGGAATGGAANGG	TGGAATGGAATGGAATGGAATGG	chr20	31186839	+	0	0
X	TGGAATGGAATGGAATGGAANGG	TGGAATGGAATGGAATGGAATGG	chr20	31186844	+	0	0
X	TGGAATGGAATGGAATGGAANGG	TGGAATGGAATGGAATGGAAGGG	chr20	31186849	+	0	0
X	TGGAATGGAATGGAATGGAANGG	TGGAATGGAATGGAATGGAATGG	chr20	31186979	+	0	0
X	TGGAATGGAATGGAATGGAANGG	TGGAATGGAATGGAATGGAATGG	chr20	31187044	+	0	0
X	TGGAATGGAATGGAATGGAANGG	TGGAATGGAATGGAATGGAATGG	chr20	31187333	+	0	0
X	TGGAATGGAATGGAATGGAANGG	TGGAATGGAATGGAATGGAATGG	chr20	31187338	+	0	0
X	TGGAATGGAATGGAATGGAANGG	TGGAATGGAATGGAATGGAATGG	chr20	31187343	+	0	0
X	TGGAATGGAATGGAATGGAANGG	TGGAATGGAATGGAATGGAATGG	chr20	31187363	+	0	0
X	TGGAATGGAATGGAATGGAANGG	TGGAATGGAATGGAATGGAATGG	chr20	31187368	+	0	0
X	TGGAATGGAATGGAATGGAANGG	TGGAATGGAATGGAATGGAATGG	chr20	31187938	+	0	0
X	TGGAATGGAATGGAATGGAANGG	TGGAATGGAATGGAATGGAAAGG	chr20	31188043	+	0	0
X	TGGAATGGAATGGAATGGAANGG	TGGAATGGAATGGAATGGAATGG	chr20	31189209	+	0	0
X	TGGAATGGAATGGAATGGAANGG	TGGAATGGAATGGAATGGAATGG	chr20	31189214	+	0	0
X	TGGAATGGAATGGAATGGAANGG	TGGAATGGAATGGAATGGAATGG	chr20	31189219	+	0	0
X	TGGAATGGAATGGAATGGAANGG	TGGAATGGAATGGAATGGAATGG	chr20	31189224	+	0	0
X	TGGAATGGAATGGAATGGAANGG	TGGAATGGAATGGAATGGAATGG	chr20	31189229	+	0	0
X	TGGAATGGAATGGAATGGAANGG	TGGAATGGAATGGAATGGAATGG	chr20	31189234	+	0	0
X	TGGAATGGAATGGAATGGAANGG	TGGAATGGAATGGAATGGAATGG	chr20	31189239	+	0	0
X	TGGAATGGAATGGAATGGAANGG	TGGAATGGAATGGAATGGAATGG	chr20	31189244	+	0	0
X	TGGAATGGAATGGAATGGAANGG	TGGAATGGAATGGAATGGAATGG	chr20	31189249	+	0	0
X	TGGAATGGAATGGAATGGAANGG	TGGAATGGAATGGAATGGAATGG	chr20	31189279	+	0	0
X	TGGAATGGAATGGAATGGAANGG	TGGAATGGAATGGAATGGAATGG	chr20	31189284	+	0	0
X	TGGAATGGAATGGAATGGAANGG	TGGAATGGAATGGAATGGAATGG	chr20	31189289	+	0	0
X	TGGAATGGAATGGAATGGAANGG	TGGAATGGAATGGAATGGAATGG	chr20	31189294	+	0	0
X	TGGAATGGAATGGAATGGAANGG	TGGAATGGAATGGAATGGAATGG	chr20	31189299	+	0	0
X	TGGAATGGAATGGAATGGAANGG	TGGAATGGAATGGAATGGAATGG	chr20	31189304	+	0	0
X	TGGAATGGAATGGAATGGAANGG	TGGAATGGAATGGAATGGAATGG	chr20	31189309	+	0	0
X	TGGAATGGAATGGAATGGAANGG	TGGAATGGAATGGAATGGAATGG	chr20	31190224	+	0	0
X	TGGAATGGAATGGAATGGAANGG	TGGAATGGAATGGAATGGAATGG	chr20	31191350	+	0	0
X	TGGAATGGAATGGAATGGAANGG	TGGAATGGAATGGAATGGAATGG	chr20	31191355	+	0	0
X	TGGAATGGAATGGAATGGAANGG	TGGAATGGAATGGAATGGAATGG	chr20	31191360	+	0	0
X	TGGAATGGAATGGAATGGAANGG	TGGAATGGAATGGAATGGAATGG	chr20	31191365	+	0	0
X	TGGAATGGAATGGAATGGAANGG	TGGAATGGAATGGAATGGAATGG	chr20	31191370	+	0	0
X	TGGAATGGAATGGAATGGAANGG	TGGAATGGAATGGAATGGAATGG	chr20	31191375	+	0	0
X	TGGAATGGAATGGAATGGAANGG	TGGAATGGAATGGAATGGAATGG	chr20	31195041	+	0	0
X	TGGAATGGAATGGAATGGAANGG	TGGAATGGAATGGAATGGAATGG	chr20	31198735	+	0	0
X	TGGAATGGAATGGAATGGAANGG	TGGAATGGAATGGAATGGAATGG	chr20	31198745	+	0	0
X	TGGAATGGAATGGAATGGAANGG	TGGAATGGAATGGAATGGAATGG	chr20	31198750	+	0	0
X	TGGAATGGAATGGAATGGAANGG	TGGAATGGAATGGAATGGAATGG	chr20	31201637	+	0	0
X	TGGAATGGAATGGAATGGAANGG	TGGAATGGAATGGAATGGAACGG	chr20	31204734	+	0	0
X	TGGAATGGAATGGAATGGAANGG	TGGAATGGAATGGAATGGAATGG	chr20	31206391	+	0	0
X	TGGAATGGAATGGAATGGAANGG	TGGAATGGAATGGAATGGAATGG	chr20	31207081	+	0	0
X	TGGAATGGAATGGAATGGAANGG	TGGAATGGAATGGAATGGAATGG	chr20	31208239	+	0	0
X	TGGAATGGAATGGAATGGAANGG	TGGAATGGAATGGAATGGAATGG	chr20	31208244	+	0	0
X	TGGAATGGAATGGAATGGAANGG	TGGAATGGAATGGAATGGAATGG	chr20	31208249	+	0	0
X	TGGAATGGAATGGAATGGAANGG	TGGAATGGAATGGAATGGAATGG	chr20	31208254	+	0	0
X	TGGAATGGAATGGAATGGAANGG	TGGAATGGAATGGAATGGAATGG	chr20	31208938	+	0	0
X	TGGAATGGAATGGAATGGAANGG	TGGAATGGAATGGAATGGAAAGG	chr20	31208943	+	0	0
X	TGGAATGGAATGGAATGGAANGG	TGGAATGGAATGGAATGGAATGG	chr20	31210686	+	0	0
X	TGGAATGGAATGGAATGGAANGG	TGGAATGGAATGGAATGGAATGG	chr20	31210706	+	0	0
X	TGGAATGGAATGGAATGGAANGG	TGGAATGGAATGGAATGGAATGG	chr20	31210711	+	0	0
X	TGGAATGGAATGGAATGGAANGG	TGGAATGGAATGGAATGGAATGG	chr20	31210716	+	0	0
X	TGGAATGGAATGGAATGGAANGG	TGGAATGGAATGGAATGGAATGG	chr20	31216581	+	0	0
X	TGGAATGGAATGGAATGGAANGG	TGGAATGGAATGGAATGGAATGG	chr20	31216586	+	0	0
X	TGGAATGGAATGGAATGGAANGG	TGGAATGGAATGGAATGGAATGG	chr20	31216715	+	0	0
X	TGGAATGGAATGGAATGGAANGG	TGGAATGGAATGGAATGGAATGG	chr20	31229985	+	0	0
X	TGGAATGGAATGGAATGGAANGG	TGGAATGGAATGGAATGGAAAGG	chr20	31244264	+	0	0
