# Supplementary material for: Repeat DNA methylation is modulated by adherens junction signaling
Source: Commun Biol. 2024 Mar 7;7:286. doi: 10.1038/s42003-024-05990-4 (PMC10920906; doi:10.1038/s42003-024-05990-4)
Supplement: Supplementary file 4 — Supplementary Data 2 [file 42003_2024_5990_MOESM4_ESM.xlsx]

## Sheet: Fig. 1D
	Mean mVenus intensity			Average		Relative Mean mVenus intensity
5-aza-dC	-	+				-	+
Repeat 1	0.925152	0.530056		0.727604		1.2715	0.728495
Repeat 2	0.996386	0.419466		0.707926		1.40747	0.592528
Repeat 3	0.701945	0.613157		0.657551		1.06751	0.932486
Repeat 4	0.622332	0.572637		0.597484		1.04159	0.958413
Repeat 5	0.513791	0.308923		0.411357		1.24901	0.750986

## Sheet: Fig. 1D RawData
	Repeat 1			Repeat 2			Repeat 3			Repeat 4			Repeat 5
5-aza-dC	-	+		-	+		-	+		-	+		-	+
Mean mVenus intensity	0.925152	0.530056		0.996386	0.419466		0.701945	0.613157		0.622332	0.572637		0.513791	0.308923
Individial cells	0.553319	0.311666		0.56858	0.561916		0.248279	0.751021		1.91656	0.348849		0.273912	0.497766
	1.6841	0.354574		0.540327	0.313804		0.479834	0.442965		0.780638	0.978427		0.595215	0.635102
	0.949615	0.834666		0.74001	0.315144		0.640759	0.432762		0.72842	0.517232		0.422992	0.275687
	1.20875	0.380569		0.928509	0.663764		0.269838	0.460008		0.876191	0.639623		0.518793	0.370073
	0.973297	0.661797		0.656818	0.415014		0.417599	0.354962		0.359538	0.527777		0.763058	0.526937
	1.03625	0.359245		0.907249	0.241766		0.176232	0.938764		4.52064	0.27839		0.469367	0.399628
	1.02805	0.303989		0.669742	0.533715		1.38141	0.407634		0.528664	0.905707		0.542343	0.5189
	0.984698	0.504632		0.863035	0.203066		1.22352	0.325991		0.312124	0.39182		0.558523	0.265788
	0.640007	0.336465		0.459551	0.78381		0.309433	0.908096		1.24685	0.858047		0.305641	0.200489
	0.508052	0.726637		0.826281	0.594209		0.334696	0.434871		0.623595	0.444027		0.457691	0.303945
	1.37557	0.574303		0.42044	0.518344		0.444259	0.449477		1.51603	0.388887		0.505565	0.567679
	0.781143	0.287456		1.16918	0.229956		0.432758	0.500313		0.486795	0.349229		0.462922	0.392817
	0.768459	0.296043		0.473556	0.455044		0.286589	0.458388		0.716281	0.46129		0.393944	0.354646
	1.18065	0.826517		1.37511	0.454603		0.741503	1.64675		1.17778	0.571122		0.401265	0.227639
	1.24732	0.617362		0.568074	1.03677		0.290807	0.767834		1.15274	0.249079		0.914496	0.306006
	1.21538	0.340348		0.723667	0.304378		0.520675	0.737402		0.450272	0.374502		0.579955	0.210699
	0.917589	0.474437		1.05087	0.485373		0.41238	0.871995		0.827832	0.40562		0.570976	0.252049
	0.941159	0.556077		1.23615	0.297955		0.362146	0.329673		0.627988	2.13794		0.265317	0.235603
	0.732096	0.429091		1.00039	0.800637		0.406839	1.32696		0.788548	0.509511		1.06116	0.22041
	0.828396	0.538501		3.46348	0.321582		0.269532	3.33106		0.398514	0.357295		0.272332	0.603529
	1.19712	0.469361		0.989681	0.916752		0.654364	0.532131		0.617535	0.614754		0.799656	0.13484
	0.722622	0.442195		0.341304	0.710977		0.272248	0.743045		0.621662	0.316365		0.443248	0.29823
	0.846234	0.438891		0.891348	0.507176		0.857117	0.274015		0.369941	0.516486		0.255275	0.246848
	0.476346	0.579563		1.03563	0.594042		1.06743	0.518289		0.760176	0.545901		0.451024	0.240612
	0.711674	0.53689		0.799927	0.445249		0.84882	0.702587		0.899816	0.563865		0.518021	0.258315
	0.629179	0.460268		1.42657	0.318709		0.879607	0.405044		0.375174	0.50796		0.399722	0.23205
	1.52354	0.502078		0.92259	0.467317		1.22946	0.941866		0.375431	0.56018		0.51558	0.171059
	0.537718	0.870682		2.27388	0.43117		0.478857	0.896696		0.655082	0.58063		0.641172	0.222932
	0.523691	0.560189		1.12366	0.458993		0.822722	0.644478		0.542129	0.594248		0.417672	0.237184
	0.766432	0.409105		1.66691	0.57585		0.830159	0.829798		0.608405	0.558186		0.770863	0.149595
	0.726171	0.287429		0.964364	0.305181		0.425581	0.466589		0.535525	0.693624		0.712176	0.296834
	0.454021	0.57197		1.43249	0.583817		0.614232	0.809876		0.572619	0.896476		0.367217	0.171582
	0.618299	0.391438		0.791347	0.20269		0.628478	0.837652		0.569078	0.423568		0.432738	0.243653
	1.16801	0.502398		7,71441558*	0.218184		1.00435	0.679257		0.43332	0.670635		0.491351	0.284583
	1.0051	0.331902		0.909582	0.486818		0.445325	0.290454		0.292656	0.661014		0.432539	0.161071
	1.03295	0.521753		1.36129	0.276081		0.920052	0.329574		0.254699	0.359962		0.509622	0.417855
	0.719874	0.844872		0.746857	0.256868		0.51092	0.753062		0.254757	0.972063		0.393063	0.279044
	3.84285	0.401708		0.611747	0.400516		0.725714	0.602011		0.408345	0.669905		0.518688	0.263921
	0.5035	0.613881		0.544812	0.402387		0.946844	0.531529		0.625005	1.19286		0.476345	0.317578
	0.703647	0.352334		0.580342	0.892199		0.671176	0.54798		0.67486	0.581626		2.21821	0.250077
	0.739295	0.575047		0.901159	0.310776		0.601321	0.487187		0.52746	0.456463		0.429441	0.923121
	0.735975	0.359061		1.3382	0.231756		0.545487	0.406414		1.52648	0.560126		0.492663	0.290412
	1.2075	0.507524		0.749207	0.288593		0.465123	0.330395		0.397895	0.321483		0.496946	0.171087
	0.430339	0.685077		0.605961	0.531733		0.61685	0.411409		0.471149	0.418794		0.793888	0.309579
	0.311229	0.410757		0.687916	0.769366		1.53709	0.401522		0.404602	0.285117		0.376185	0.18185
	0.553021	0.62016		0.703726	0.422524		0.468478	0.548298		0.397675	1.39434		0.409378	0.259368
	0.460027	0.366408		0.712256	0.363368		1.53536	0.432939		0.464024	0.368745		0.357995	0.186983
	0.768018	0.513113		0.562615	0.256865		0.978678	0.337257		0.637059	1.88231		0.485891	0.231726
	1.37891	0.561637		0.901281	0.307371		0.986851	0.461922		0.314766	0.262398		0.426601	0.243405
	0.621875	0.738231		0.752125	0.913662		0.564402	0.444476		0.379575	0.82029		0.279231	0.217253
	0.875564	0.732765		3.1845	0.375999		1.04847	3.26515		0.452001	0.462235		0.420473	0.249264
	1.03667	0.499186		0.522791	0.191789		0.631987	0.309549		0.676082	0.468575		0.457352	0.248808
	1.76596	0.525113		1.15272	0.273987		1.73293	0.67962		0.439143	0.641518		0.579089	0.245491
	0.984449	0.414288		0.577381	0.376686		1.2628	1.01915		0.399225	0.513238		0.501645	0.258632
	0.950055	0.709771		0.369166	0.323173		0.91089	0.585896		0.382277	0.418142		0.458175	0.319478
	0.598758	0.980275		1.03253	0.441674		0.904693	0.78593		0.334092	1.38356		0.453689	0.232712
	1.63199	0.657714		1.19938	0.269809		1.17505	0.470419		0.75436	0.419427		0.456735	0.207831
	0.415497	0.331535		0.640004	0.34861		0.355756	0.464037		0.433918	0.397978		0.883508	0.333086
	0.734793	0.345329		0.617812	0.374873		0.594942	0.366848		0.673486	0.484688		0.502118	0.176149
	0.50542	0.54932		1.03734	0.39108		0.755627	1.87073		0.376272	0.49658		0.3403	0.229542
	0.675531	0.307404		0.773561	0.200402		0.743187	0.195065		0.543868	0.520409		0.503236	0.179621
	0.563308	0.459284		1.26451	0.315527		0.677212	0.61874		0.59317	0.332989		0.271813	0.147911
	0.8612	0.248817		1.44123	0.180611		0.712606	0.412196		0.857913	0.760873		0.254229	0.222366
	0.773118	0.245276		0.611745	0.408186		2.73669	0.355392		0.495269	0.721869		0.362472	0.132355
	1.23116	0.345117		1.52534	0.315084		0.558523	0.50961		0.589913	1.30711		0.348812	0.211798
	0.64082	0.309572		0.856998	0.308523		0.794812	0.615875		0.637774	0.692227		0.887833	0.1888
	0.727209	0.431288		0.585941	0.337237		0.686574	0.587527		0.633897	0.704508		0.468176	0.351609
	2.17064	0.736697		1.357	0.291025		0.876568	0.381914		1.17289	1.26107		0.530969	0.227979
	0.676614	0.906187		0.618487	0.33431		0.651572	0.384016		0.639758	0.767485		0.503946	0.361553
	0.484583	0.745614		2.45381	0.282286		0.727824	0.381114		0.470985	0.920013		0.603191	0.415002
	0.459793	1.58938		4.45785	0.404133		0.728703	0.796588		0.694286	0.345203		0.650279	0.238771
	2.31795	0.466507		0.348974	0.586173		1.28856	0.550157		0.904422	0.811144		0.410781	0.478513
	0.985933	0.287906		0.704354	0.480332		0.750989	0.437094		0.631526	0.518156		0.343378	0.377396
		0.329908		0.349954	0.541786		0.596033	0.674819		0.446573	0.573088		0.404398	0.502156
		0.6754		0.611749	0.28122		1.56165	0.546629		1.14167	0.453498		0.289839	0.354583
		0.417732		0.867164	0.34323		0.695256	0.364595		0.559963	0.592024			0.262184
		0.559876		0.627637	0.314313		0.618405	0.224118		0.35316	0.672905			0.457166
		0.663427		0.74864	0.451817		0.696326	0.513926		1.31251	1.03022			0.582496
		0.342615		1.37321	0.255617		0.537703	0.642472		0.620341	0.629796			0.461727
		0.330843		0.8604	0.290737		1.31582	0.635295		0.574087	0.520433			0.396342
		0.798161		0.679417	0.281988		1.16028	0.430988		0.349512	1.48885			0.330162
		0.543807		1.28586	0.361198		0.797198	0.731902		0.47428	1.14164			0.368699
		0.842507			0.880607		0.624506	0.815344		0.594772	0.647783			0.294764
		0.295181			0.474767		0.884362	0.657552		0.547866	0.296652			0.327398
		0.478909			0.264273		0.658252	0.262395		0.387827	0.540092			0.28371
		0.445302			0.410392		0.485553	0.755483		0.427665	1.90151			0.643748
		0.413615			0.233513		1.19603	0.64015		0.461173	0.299384			0.236369
		0.553068			0.341367		0.890365	0.395008		0.714771	0.294601			0.391054
		0.516992			0.42804		0.735338	0.306493		0.650512	0.658431
		0.516895			0.782531		0.508049	0.374658		0.658728	0.548741
		0.805556			0.324658		0.389099	0.23366		0.540174	0.498124
		0.424806			0.230693		0.594824	0.480982		0.752089	0.593722
		0.342997			0.603384		0.334728	0.428888		0.532947	1.84621
		0.694421			0.396513		0.460247	0.365657		0.593299	1.05177
		0.295355			0.910806		0.684461	0.403846		0.497735	0.633153
		0.532148			0.193762		0.539955	0.427154		0.506602	0.73705
		0.769399			0.942594		0.539229	2.35121		0.514455	0.845245
		0.46351			0.357588		0.454164	1.06425		0.457546	0.496989
		0.456554			0.257283		0.368529	0.652548		0.348821	0.559585
		0.252098			0.367199		0.512192	0.891087		0.589802	0.684113
		0.451237			0.183783		0.612328	0.611548		0.465499	0.636894
		0.409274			0.213393		0.525279	0.568968		0.450735	0.276561
		0.818034			0.323429		1.21177	0.255805		0.55176	0.243421
		0.412541			0.610793		0.542383	0.581141		0.362339	0.378556
		0.586671			0.367866		1.00155	0.388971		0.524917	0.56535
		1.55986			0.578962		0.524621	0.351149		0.551236	0.387314
		0.486817			0.333189		1.45756	1.29967		0.391842	0.439908
		0.795908			0.285185		1.25361	0.443993		0.482055	0.408486
					0.317496		0.95255	0.44662		0.437873	0.799073
					0.215935		1.11927	0.377467		0.269597	0.13215
							0.928577	0.524596		0.332225	0.565035
							1.34062	0.667213		0.222462	0.152803
							0.725576	0.413775		0.394018	0.326388
							0.721729	0.642883		0.227418	0.509914
							0.700785	0.488243		0.285892	0.418133
							0.686736	0.41778		0.205997	0.31773
							0.549073	0.365705		0.768739	0.429985
							0.643526	0.538594		0.50376	0.722501
							0.948576	0.40433		1.13095	0.364126
							0.768234	0.481753		1.17344	0.317368
							0.517648	0.604608		0.611343	0.301349
							0.491028	0.583359		0.58081	0.411072
							0.496602	0.503366		0.786385	0.875922
							0.564791	0.760315		0.549603	0.482927
							0.697516	0.199009		0.579942	0.21388
							0.742152	0.449776		0.68731	0.502469
							0.312061	0.43669		0.327401	0.59834
							1.24896	0.523198		0.469582	1.04757
							0.787201	0.756736		0.458381	0.260326
							0.518177	0.388987		0.558656	0.481463
							0.546914	0.308088		0.393155	0.339924
							0.403351	0.459161		0.542979	0.34675
							0.649595	0.702951		0.458681	0.339318
							0.46926	1.15171		0.38183	0.611949
							0.499982	0.609734		0.564317	0.310562
							0.386559	1.53185		0.345986	0.361104
							0.996013	0.371173		1.78455	0.481662
							0.350163	0.33819		0.397908	0.938626
							0.504634	0.334386		0.608025	0.53576
							0.59163	0.752893		0.652383	0.367525
							0.535171	0.648318		0.483985	0.642506
							0.417696	0.586081		0.414467	0.30373
							0.690603	0.268438		0.667716	0.3435
							0.566008	0.238044		0.783446	0.417406
							0.570687	0.222765		0.53918	0.358078
							0.531493	0.635991		0.547818	0.210044
							0.419372	0.693601		0.541943	0.795272
							0.494746	0.500175		0.248265	0.429187
							0.592309	0.322175		0.295695	0.581086
							0.304837	0.575053		0.519961	0.381033
							0.38503	0.389838		0.639494	0.287069
							0.352961	0.491709		0.516525	0.516631
							0.257423	0.469148		3.81225	0.413343
							0.381359	0.384609		0.310423	0.806281
							0.361348	0.290703		0.699001	0.693335
							1.07218	0.355198		0.299312	0.308598
							0.461023	0.661892		0.501626	0.164163
							0.580137	0.784504		0.289702	0.342031
							0.848401	0.499476		0.630531	0.155968
							0.472462	0.850242		0.267985	0.175057
							0.73869	0.545183		0.484888	0.21651
							1.00654	0.520089		0.367157	0.568242
							0.517382	0.823347		0.474141	0.578562
							0.568751	0.681014		0.365243	0.616243
							0.777955	0.371663		0.571579	0.141508
								0.510491		0.889533	0.254944
								1.91695		0.390126	0.377944
								3.19293		0.294307	0.626222
								0.45641		0.705664	0.341565
								0.673996		1.14762
								0.407995		0.637804
								1.05275		0.774574
								0.271792		0.254655
								0.391603		1.48166
								0.324583		0.189462
								0.967716
								0.316474
								0.315229
								0.530535
								0.480204
								0.437639
								0.504739
								0.478856
								0.350079
								0.425982
								0.359513
								0.659826

## Sheet: Fig. 1E
Repeat 1	5-aza-dC	Ct Target	Ct Ctrl		dCt(Target-Ctrl)	ddCt(Aza-Untr)	Fold Change (2^-ddCt)
	-	27.1533	23.9433		3.21
	+	29.23	24.6433		4.58667
Repeat 2
	-	28.4533	24.355		4.09833
	+	30.88	25.45		5.43
Repeat 3
	-	29.675	26.4		3.275
	+	30.09	26.4533		3.63667
	dCt			Average dCt		Normalized dCt			2^-(normalized dCt)
5-aza-dC	-	+				-	+		-	+
Repeat 1	3.21	4.58667		3.89833		-0.688333	0.688333		1.61142	0.62057
Repeat 2	4.09833	5.43		4.76417		-0.665833	0.665833		1.58648	0.630325
Repeat 3	3.275	3.63667		3.45583		-0.180833	0.180833		1.13354	0.882193

## Sheet: Fig. 2B
	Mean mVenus intensity			Average		Relative Mean mVenus intensity
	Sparse	Dense				Sparse	Dense
Repeat 1	0.0197679	0.0185096		0.0191388		1.03287	0.967127
Repeat 2	0.0225843	0.0208342		0.0217092		1.04031	0.959693
Repeat 3	0.0195546	0.0184863		0.0190205		1.02808	0.971917
Repeat 4	0.020098	0.017342		0.01872		1.07361	0.926389

## Sheet: Fig. 2B RawData
	Repeat 1			Repeat 2			Repeat 3			Repeat 4
	Sparse	Dense		Sparse	Dense		Sparse	Dense		Sparse	Dense
Mean mVenus intensity	0.0197679	0.0185096		0.0225843	0.0208342		0.0195546	0.0184863		0.020098	0.017342
Individial cells	0.0185282	0.0141121		0.0261628	0.0206867		0.0151955	0.0138209		0.021769	0.0179924
	0.0190644	0.019833		0.0253369	0.0162338		0.0202709	0.0147328		0.0186477	0.0158011
	0.0181146	0.0170636		0.0164128	0.016372		0.0192423	0.0152856		0.0155921	0.0156887
	0.0230444	0.0197022		0.0156316	0.0193208		0.0212343	0.0295342		0.0263536	0.0221938
	0.0198763	0.0145266		0.0142847	0.0187215		0.0221563	0.0135096		0.0249914	0.0142109
	0.022386	0.0133132		0.0202979	0.0201395		0.0199736	0.0204255		0.0244849	0.0240709
	0.0226002	0.019783		0.016568	0.0191235		0.0169304	0.0240039		0.0211259	0.0195246
	0.0232555	0.0201364		0.0183206	0.0207948		0.0170897	0.0157853		0.0302266	0.0180924
	0.0214729	0.0172946		0.0203953	0.0205527		0.0202985	0.0151724		0.023146	0.014259
	0.021467	0.0322933		0.0184448	0.0215066		0.0141572	0.0278672		0.0234623	0.0157767
	0.0211046	0.0231111		0.0169486	0.0199572		0.0264892	0.0190345		0.0270478	0.0153882
	0.0149691	0.0182273		0.0173827	0.0270696		0.0234952	0.0165583		0.0204641	0.0182341
	0.0168291	0.0179657		0.019773	0.0269473		0.0156248	0.017834		0.0175711	0.0194727
	0.0273032	0.0175108		0.0169568	0.0300378		0.021821	0.0171796		0.0143815	0.0243272
	0.0131981	0.0201578		0.0171603	0.0288338		0.0222112	0.0273482		0.0138585	0.0172259
	0.0220221	0.0224728		0.0255108	0.026458		0.0191474	0.0185834		0.0144201	0.0200263
	0.0161024	0.0234002		0.0256835	0.0252216		0.0211786	0.0214638		0.0149637	0.0156287
	0.0170699	0.0246589		0.0230366	0.0277093		0.0156293	0.0209367		0.0145728	0.0164377
	0.0137055	0.0231987		0.0250234	0.019035		0.0166945	0.0236766		0.0161494	0.0132385
	0.0211196	0.0151273		0.0231078	0.0155437		0.0222525	0.0170125		0.0189618	0.021923
	0.020946	0.0178557		0.0223854	0.0273113			0.0148688		0.0173909	0.0158817
	0.0199553	0.0272104		0.0222553	0.0154101			0.017083		0.0167504	0.0220774
	0.0214001	0.02583		0.02933	0.0150473			0.0164593		0.022499	0.0185048
	0.02058	0.020887		0.0262111	0.0164482			0.0141672		0.021908	0.0143583
	0.0187732	0.0167529		0.021609	0.0162087			0.0214991		0.0252774	0.0156551
	0.0190787	0.0156715		0.0283868	0.0163767			0.0226442		0.0204159	0.0175498
		0.0144567		0.0197459	0.0188646			0.0187271		0.0167797	0.0150345
		0.019507		0.0223777	0.014886			0.0239193		0.0219266	0.0161556
		0.0166078		0.0349502	0.0273008			0.0161542		0.0214282	0.0159133
		0.0200269		0.0361836	0.0304225			0.0168302		0.0214591	0.0141258
		0.0136698		0.0330619	0.018599			0.0188792		0.0141739	0.0149474
		0.0189128		0.0221768	0.0184454			0.0264683		0.0139504	0.0186748
		0.0215277		0.0219705	0.0183594			0.0204748		0.0200141	0.0213902
		0.0195704		0.0252205	0.0215988			0.0160406		0.0271687	0.0162053
		0.0184378		0.0221454	0.0201259			0.0144103			0.0165082
		0.0161024			0.0213317			0.016996			0.0231081
		0.015773			0.0187891			0.0153227			0.0201427
		0.0226675			0.0218032			0.0170807			0.0188117
		0.0171973			0.0177875			0.0162115			0.0156285
		0.0165692			0.0238947			0.0175106			0.0152122
		0.0214024			0.0171152			0.0140237			0.0177914
		0.0169823			0.0160871			0.0169372			0.0152364
		0.0180208			0.0168612			0.0200597			0.018111
		0.0190306			0.0207014			0.026052			0.0160091
		0.0141916			0.0147766			0.0156763			0.0160751
		0.0201839			0.0154269			0.021796			0.0166308
		0.0167136			0.0189802			0.0145896			0.016682
		0.0155266			0.0162233			0.0133745			0.0148592
		0.0194465			0.0185159			0.0149395			0.0189805
		0.0143853			0.0204561			0.018774			0.0239012
		0.0220118			0.0197403			0.0146957			0.0169913
		0.0144045			0.0275082			0.0141905			0.0157823
		0.0193448			0.0218428			0.0195815			0.0153688
		0.0190851			0.0212166			0.0253803			0.0153942
		0.0167387			0.0144165			0.0208369			0.0143143
		0.0227249			0.0157551			0.01703			0.0162034
		0.0151325			0.0246064			0.0170853			0.018595
		0.0151087			0.0148732			0.0146517			0.0142142
		0.0156298			0.0153068			0.0218867			0.0192441
		0.0137389			0.0254633			0.0197431			0.0214903
		0.016832			0.0237809			0.014849			0.0151228
		0.0131429			0.0189049						0.0149094
		0.0218284			0.0275434						0.0186386
		0.0154147			0.0172605						0.0184019
		0.016572			0.0274777						0.0158836
		0.0189189			0.0175813						0.0139048
					0.0178338						0.0150061
					0.0183042						0.0169268
					0.0181774						0.0159524
					0.0168204						0.0160349
					0.0196277						0.0151534
					0.027186						0.0233725
					0.0292483						0.0151255
					0.0261995						0.0174021
					0.0245923						0.0215438
					0.0187441
					0.0239686
					0.0181851
					0.01835
					0.020133
					0.0202721
					0.0221961
					0.020953
					0.0184264
					0.0212889
					0.0166327
					0.0248534
					0.0243426
					0.0180392
					0.0202568
					0.030052
					0.0312394
					0.017701
					0.0181952
					0.0268608
					0.0230683
					0.0200273
					0.0184748
					0.0224222
					0.020383
					0.0197001
					0.0225169
					0.0195626
					0.0253798
					0.0167901
					0.0174117
					0.0185929
					0.0168063
					0.0180907
					0.0228164
					0.0223843
					0.0233678
					0.0206012
					0.0238134
					0.0245364
					0.0225635
					0.020334
					0.0203107
					0.0178591
					0.0231952
					0.0163348
					0.0188372
					0.0221402
					0.0252767
					0.0204782
					0.0162156
					0.0159686
					0.0224529
					0.0267424
					0.0167757
					0.0236865
					0.021425
					0.0176697
					0.0168458
					0.0183076
					0.0217098
					0.0279661
					0.0211557
					0.0186767
					0.0261913
					0.0253788

## Sheet: Fig. 2C
	Mean Nuclear Area			Average		Relative mean nuclear area
	Sparse	Dense				Sparse	Dense
Repeat 1	33312.4	28026.6		30669.5		1.08617	0.913827
Repeat 2	31077.4	35783.5		33430.5		0.929614	1.07039
Repeat 3	73183.9	76391.1		74787.5		0.978558	1.02144
Repeat 4	39652	40182.3		39917.2		0.993357	1.00664
Repeat 5	31575.1	33395		32485.1		0.97199	1.02801

## Sheet: Fig. 2C RawData
	Repeat 1			Repeat 2			Repeat 3			Repeat 4			Repeat 5
	Sparse	Dense		Sparse	Dense		Sparse	Dense		Sparse	Dense		Sparse	Dense
Mean Nuclear Area	33312.4	28026.6		31077.4	35783.5		73183.9	76391.1		39652	40182.3		31575.1	33395
Individial Images	32827.6	26456.1		34731	39333.8		76577	71809.2		27849.8	33334.4		44416.8	29368.7
	38059.2	26911.6		29169.8	35405.8		66468.3	81523.3		32549.3	44417.4		29690	31372.8
	29045.8	25754		30040.5	41481.6			72750.1		78787.2	37667.8		28583.2	34599.6
	33881.5	24629.4		33499.5	36179.1		68583.5	85037.4		30625.8	46002		32198.6	35741.8
	36054.8	27442.9		32702.2	35154.5		74273.3	83880.5		34372.5	39787.5		31178	35446.2
	30447.2	27404.7		26962.5	35249.4		77361	65694		40580	39885		29474.2	32483.8
	31403.2	28676.1		28768.8	35945.8		64840.8	75413.6		37933.3			28718	33729
	33590.2	34020.3		26061.6	36677.9		89827.2	75020.8		34518.3			29302.8	34417.9
	33453.2	31029.9		39045.8	30330.7		67229						30614.7
	34361	27940.7		29792.8	32076.3		73495.3

## Sheet: Fig. 2D RawData
FITC-A
Negative control	Sparse	Dense
10	10	10
10.0164	10.0164	10.0164
10.0329	10.0329	10.0329
10.0493	10.0493	10.0493
10.0658	10.0658	10.0658
10.0824	10.0824	10.0824
10.0989	10.0989	10.0989
10.1155	10.1155	10.1155
10.1321	10.1321	10.1321
10.1488	10.1488	10.1488
10.1654	10.1654	10.1654
10.1821	10.1821	10.1821
10.1988	10.1988	10.1988
10.2156	10.2156	10.2156
10.2324	10.2324	10.2324
10.2492	10.2492	10.2492
10.266	10.266	10.266
10.2828	10.2828	10.2828
10.2997	10.2997	10.2997
10.3166	10.3166	10.3166
10.3336	10.3336	10.3336
10.3505	10.3505	10.3505
10.3675	10.3675	10.3675
10.3846	10.3846	10.3846
10.4016	10.4016	10.4016
10.4187	10.4187	10.4187
10.4358	10.4358	10.4358
10.4529	10.4529	10.4529
10.4701	10.4701	10.4701
10.4873	10.4873	10.4873
10.5045	10.5045	10.5045
10.5218	10.5218	10.5218
10.539	10.539	10.539
10.5563	10.5563	10.5563
10.5737	10.5737	10.5737
10.591	10.591	10.591
10.6084	10.6084	10.6084
10.6259	10.6259	10.6259
10.6433	10.6433	10.6433
10.6608	10.6608	10.6608
10.6783	10.6783	10.6783
10.6958	10.6958	10.6958
10.7134	10.7134	10.7134
10.731	10.731	10.731
10.7486	10.7486	10.7486
10.7662	10.7662	10.7662
10.7839	10.7839	10.7839
10.8016	10.8016	10.8016
10.8194	10.8194	10.8194
10.8371	10.8371	10.8371
10.8549	10.8549	10.8549
10.8727	10.8727	10.8727
10.8906	10.8906	10.8906
10.9085	10.9085	10.9085
10.9264	10.9264	10.9264
10.9443	10.9443	10.9443
10.9623	10.9623	10.9623
10.9803	10.9803	10.9803
10.9983	10.9983	10.9983
11.0164	11.0164	11.0164
11.0345	11.0345	11.0345
11.0526	11.0526	11.0526
11.0708	11.0708	11.0708
11.0889	11.0889	11.0889
11.1071	11.1071	11.1071
11.1254	11.1254	11.1254
11.1436	11.1436	11.1436
11.1619	11.1619	11.1619
11.1803	11.1803	11.1803
11.1986	11.1986	11.1986
11.217	11.217	11.217
11.2354	11.2354	11.2354
11.2539	11.2539	11.2539
11.2724	11.2724	11.2724
11.2909	11.2909	11.2909
11.3094	11.3094	11.3094
11.328	11.328	11.328
11.3466	11.3466	11.3466
11.3652	11.3652	11.3652
11.3839	11.3839	11.3839
11.4026	11.4026	11.4026
11.4213	11.4213	11.4213
11.44	11.44	11.44
11.4588	11.4588	11.4588
11.4776	11.4776	11.4776
11.4965	11.4965	11.4965
11.5154	11.5154	11.5154
11.5343	11.5343	11.5343
11.5532	11.5532	11.5532
11.5722	11.5722	11.5722
11.5912	11.5912	11.5912
11.6102	11.6102	11.6102
11.6293	11.6293	11.6293
11.6484	11.6484	11.6484
11.6675	11.6675	11.6675
11.6867	11.6867	11.6867
11.7059	11.7059	11.7059
11.7251	11.7251	11.7251
11.7443	11.7443	11.7443
11.7636	11.7636	11.7636
11.7829	11.7829	11.7829
11.8023	11.8023	11.8023
11.8217	11.8217	11.8217
11.8411	11.8411	11.8411
11.8605	11.8605	11.8605
11.88	11.88	11.88
11.8995	11.8995	11.8995
11.919	11.919	11.919
11.9386	11.9386	11.9386
11.9582	11.9582	11.9582
11.9778	11.9778	11.9778
11.9975	11.9975	11.9975
12.0172	12.0172	12.0172
12.0369	12.0369	12.0369
12.0567	12.0567	12.0567
12.0765	12.0765	12.0765
12.0963	12.0963	12.0963
12.1162	12.1162	12.1162
12.1361	12.1361	12.1361
12.156	12.156	12.156
12.176	12.176	12.176
12.196	12.196	12.196
12.216	12.216	12.216
12.2361	12.2361	12.2361
12.2562	12.2562	12.2562
12.2763	12.2763	12.2763
12.2964	12.2964	12.2964
12.3166	12.3166	12.3166
12.3369	12.3369	12.3369
12.3571	12.3571	12.3571
12.3774	12.3774	12.3774
12.3977	12.3977	12.3977
12.4181	12.4181	12.4181
12.4385	12.4385	12.4385
12.4589	12.4589	12.4589
12.4794	12.4794	12.4794
12.4998	12.4998	12.4998
12.5204	12.5204	12.5204
12.5409	12.5409	12.5409
12.5615	12.5615	12.5615
12.5821	12.5821	12.5821
12.6028	12.6028	12.6028
12.6235	12.6235	12.6235
12.6442	12.6442	12.6442
12.665	12.665	12.665
12.6858	12.6858	12.6858
12.7066	12.7066	12.7066
12.7275	12.7275	12.7275
12.7484	12.7484	12.7484
12.7693	12.7693	12.7693
12.7903	12.7903	12.7903
12.8113	12.8113	12.8113
12.8323	12.8323	12.8323
12.8534	12.8534	12.8534
12.8745	12.8745	12.8745
12.8956	12.8956	12.8956
12.9168	12.9168	12.9168
12.938	12.938	12.938
12.9593	12.9593	12.9593
12.9805	12.9805	12.9805
13.0019	13.0019	13.0019
13.0232	13.0232	13.0232
13.0446	13.0446	13.0446
13.066	13.066	13.066
13.0875	13.0875	13.0875
13.109	13.109	13.109
13.1305	13.1305	13.1305
13.152	13.152	13.152
13.1736	13.1736	13.1736
13.1953	13.1953	13.1953
13.2169	13.2169	13.2169
13.2386	13.2386	13.2386
13.2604	13.2604	13.2604
13.2822	13.2822	13.2822
13.304	13.304	13.304
13.3258	13.3258	13.3258
13.3477	13.3477	13.3477
13.3696	13.3696	13.3696
13.3916	13.3916	13.3916
13.4135	13.4135	13.4135
13.4356	13.4356	13.4356
13.4576	13.4576	13.4576
13.4797	13.4797	13.4797
13.5019	13.5019	13.5019
13.524	13.524	13.524
13.5462	13.5462	13.5462
13.5685	13.5685	13.5685
13.5908	13.5908	13.5908
13.6131	13.6131	13.6131
13.6354	13.6354	13.6354
13.6578	13.6578	13.6578
13.6802	13.6802	13.6802
13.7027	13.7027	13.7027
13.7252	13.7252	13.7252
13.7478	13.7478	13.7478
13.7703	13.7703	13.7703
13.7929	13.7929	13.7929
13.8156	13.8156	13.8156
13.8383	13.8383	13.8383
13.861	13.861	13.861
13.8838	13.8838	13.8838
13.9065	13.9065	13.9065
13.9294	13.9294	13.9294
13.9523	13.9523	13.9523
13.9752	13.9752	13.9752
13.9981	13.9981	13.9981
14.0211	14.0211	14.0211
14.0441	14.0441	14.0441
14.0672	14.0672	14.0672
14.0903	14.0903	14.0903
14.1134	14.1134	14.1134
14.1366	14.1366	14.1366
14.1598	14.1598	14.1598
14.1831	14.1831	14.1831
14.2063	14.2063	14.2063
14.2297	14.2297	14.2297
14.253	14.253	14.253
14.2764	14.2764	14.2764
14.2999	14.2999	14.2999
14.3234	14.3234	14.3234
14.3469	14.3469	14.3469
14.3704	14.3704	14.3704
14.394	14.394	14.394
14.4177	14.4177	14.4177
14.4413	14.4413	14.4413
14.4651	14.4651	14.4651
14.4888	14.4888	14.4888
14.5126	14.5126	14.5126
14.5364	14.5364	14.5364
14.5603	14.5603	14.5603
14.5842	14.5842	14.5842
14.6082	14.6082	14.6082
14.6321	14.6321	14.6321
14.6562	14.6562	14.6562
14.6802	14.6802	14.6802
14.7043	14.7043	14.7043
14.7285	14.7285	14.7285
14.7527	14.7527	14.7527
14.7769	14.7769	14.7769
14.8012	14.8012	14.8012
14.8255	14.8255	14.8255
14.8498	14.8498	14.8498
14.8742	14.8742	14.8742
14.8986	14.8986	14.8986
14.9231	14.9231	14.9231
14.9476	14.9476	14.9476
14.9721	14.9721	14.9721
14.9967	14.9967	14.9967
15.0213	15.0213	15.0213
15.046	15.046	15.046
15.0707	15.0707	15.0707
15.0955	15.0955	15.0955
15.1202	15.1202	15.1202
15.1451	15.1451	15.1451
15.1699	15.1699	15.1699
15.1948	15.1948	15.1948
15.2198	15.2198	15.2198
15.2448	15.2448	15.2448
15.2698	15.2698	15.2698
15.2949	15.2949	15.2949
15.32	15.32	15.32
15.3452	15.3452	15.3452
15.3704	15.3704	15.3704
15.3956	15.3956	15.3956
15.4209	15.4209	15.4209
15.4462	15.4462	15.4462
15.4716	15.4716	15.4716
15.497	15.497	15.497
15.5224	15.5224	15.5224
15.5479	15.5479	15.5479
15.5734	15.5734	15.5734
15.599	15.599	15.599
15.6246	15.6246	15.6246
15.6503	15.6503	15.6503
15.676	15.676	15.676
15.7017	15.7017	15.7017
15.7275	15.7275	15.7275
15.7533	15.7533	15.7533
15.7792	15.7792	15.7792
15.8051	15.8051	15.8051
15.831	15.831	15.831
15.857	15.857	15.857
15.8831	15.8831	15.8831
15.9092	15.9092	15.9092
15.9353	15.9353	15.9353
15.9614	15.9614	15.9614
15.9877	15.9877	15.9877
16.0139	16.0139	16.0139
16.0402	16.0402	16.0402
16.0665	16.0665	16.0665
16.0929	16.0929	16.0929
16.1193	16.1193	16.1193
16.1458	16.1458	16.1458
16.1723	16.1723	16.1723
16.1989	16.1989	16.1989
16.2255	16.2255	16.2255
16.2521	16.2521	16.2521
16.2788	16.2788	16.2788
16.3055	16.3055	16.3055
16.3323	16.3323	16.3323
16.3591	16.3591	16.3591
16.386	16.386	16.386
16.4129	16.4129	16.4129
16.4399	16.4399	16.4399
16.4668	16.4668	16.4668
16.4939	16.4939	16.4939
16.521	16.521	16.521
16.5481	16.5481	16.5481
16.5753	16.5753	16.5753
16.6025	16.6025	16.6025
16.6297	16.6297	16.6297
16.6571	16.6571	16.6571
16.6844	16.6844	16.6844
16.7118	16.7118	16.7118
16.7392	16.7392	16.7392
16.7667	16.7667	16.7667
16.7943	16.7943	16.7943
16.8218	16.8218	16.8218
16.8495	16.8495	16.8495
16.8771	16.8771	16.8771
16.9048	16.9048	16.9048
16.9326	16.9326	16.9326
16.9604	16.9604	16.9604
16.9882	16.9882	16.9882
17.0161	17.0161	17.0161
17.0441	17.0441	17.0441
17.0721	17.0721	17.0721
17.1001	17.1001	17.1001
17.1282	17.1282	17.1282
17.1563	17.1563	17.1563
17.1845	17.1845	17.1845
17.2127	17.2127	17.2127
17.241	17.241	17.241
17.2693	17.2693	17.2693
17.2976	17.2976	17.2976
17.326	17.326	17.326
17.3545	17.3545	17.3545
17.383	17.383	17.383
17.4115	17.4115	17.4115
17.4401	17.4401	17.4401
17.4687	17.4687	17.4687
17.4974	17.4974	17.4974
17.5262	17.5262	17.5262
17.5549	17.5549	17.5549
17.5838	17.5838	17.5838
17.6126	17.6126	17.6126
17.6416	17.6416	17.6416
17.6705	17.6705	17.6705
17.6995	17.6995	17.6995
17.7286	17.7286	17.7286
17.7577	17.7577	17.7577
17.7869	17.7869	17.7869
17.8161	17.8161	17.8161
17.8453	17.8453	17.8453
17.8746	17.8746	17.8746
17.904	17.904	17.904
17.9334	17.9334	17.9334
17.9628	17.9628	17.9628
17.9923	17.9923	17.9923
18.0219	18.0219	18.0219
18.0515	18.0515	18.0515
18.0811	18.0811	18.0811
18.1108	18.1108	18.1108
18.1405	18.1405	18.1405
18.1703	18.1703	18.1703
18.2002	18.2002	18.2002
18.23	18.23	18.23
18.26	18.26	18.26
18.29	18.29	18.29
18.32	18.32	18.32
18.3501	18.3501	18.3501
18.3802	18.3802	18.3802
18.4104	18.4104	18.4104
18.4406	18.4406	18.4406
18.4709	18.4709	18.4709
18.5012	18.5012	18.5012
18.5316	18.5316	18.5316
18.562	18.562	18.562
18.5925	18.5925	18.5925
18.623	18.623	18.623
18.6536	18.6536	18.6536
18.6842	18.6842	18.6842
18.7149	18.7149	18.7149
18.7457	18.7457	18.7457
18.7764	18.7764	18.7764
18.8073	18.8073	18.8073
18.8381	18.8381	18.8381
18.8691	18.8691	18.8691
18.9001	18.9001	18.9001
18.9311	18.9311	18.9311
18.9622	18.9622	18.9622
18.9933	18.9933	18.9933
19.0245	19.0245	19.0245
19.0557	19.0557	19.0557
19.087	19.087	19.087
19.1184	19.1184	19.1184
19.1498	19.1498	19.1498
19.1812	19.1812	19.1812
19.2127	19.2127	19.2127
19.2443	19.2443	19.2443
19.2759	19.2759	19.2759
19.3075	19.3075	19.3075
19.3392	19.3392	19.3392
19.371	19.371	19.371
19.4028	19.4028	19.4028
19.4346	19.4346	19.4346
19.4665	19.4665	19.4665
19.4985	19.4985	19.4985
19.5305	19.5305	19.5305
19.5626	19.5626	19.5626
19.5947	19.5947	19.5947
19.6269	19.6269	19.6269
19.6591	19.6591	19.6591
19.6914	19.6914	19.6914
19.7237	19.7237	19.7237
19.7561	19.7561	19.7561
19.7886	19.7886	19.7886
19.8211	19.8211	19.8211
19.8536	19.8536	19.8536
19.8862	19.8862	19.8862
19.9189	19.9189	19.9189
19.9516	19.9516	19.9516
19.9843	19.9843	19.9843
20.0171	20.0171	20.0171
20.05	20.05	20.05
20.0829	20.0829	20.0829
20.1159	20.1159	20.1159
20.1489	20.1489	20.1489
20.182	20.182	20.182
20.2152	20.2152	20.2152
20.2484	20.2484	20.2484
20.2816	20.2816	20.2816
20.3149	20.3149	20.3149
20.3483	20.3483	20.3483
20.3817	20.3817	20.3817
20.4151	20.4151	20.4151
20.4487	20.4487	20.4487
20.4822	20.4822	20.4822
20.5159	20.5159	20.5159
20.5496	20.5496	20.5496
20.5833	20.5833	20.5833
20.6171	20.6171	20.6171
20.651	20.651	20.651
20.6849	20.6849	20.6849
20.7188	20.7188	20.7188
20.7528	20.7528	20.7528
20.7869	20.7869	20.7869
20.8211	20.8211	20.8211
20.8552	20.8552	20.8552
20.8895	20.8895	20.8895
20.9238	20.9238	20.9238
20.9581	20.9581	20.9581
20.9926	20.9926	20.9926
21.027	21.027	21.027
21.0616	21.0616	21.0616
21.0961	21.0961	21.0961
21.1308	21.1308	21.1308
21.1655	21.1655	21.1655
21.2002	21.2002	21.2002
21.235	21.235	21.235
21.2699	21.2699	21.2699
21.3048	21.3048	21.3048
21.3398	21.3398	21.3398
21.3749	21.3749	21.3749
21.41	21.41	21.41
21.4451	21.4451	21.4451
21.4803	21.4803	21.4803
21.5156	21.5156	21.5156
21.5509	21.5509	21.5509
21.5863	21.5863	21.5863
21.6218	21.6218	21.6218
21.6573	21.6573	21.6573
21.6928	21.6928	21.6928
21.7284	21.7284	21.7284
21.7641	21.7641	21.7641
21.7999	21.7999	21.7999
21.8357	21.8357	21.8357
21.8715	21.8715	21.8715
21.9074	21.9074	21.9074
21.9434	21.9434	21.9434
21.9794	21.9794	21.9794
22.0155	22.0155	22.0155
22.0517	22.0517	22.0517
22.0879	22.0879	22.0879
22.1241	22.1241	22.1241
22.1605	22.1605	22.1605
22.1969	22.1969	22.1969
22.2333	22.2333	22.2333
22.2698	22.2698	22.2698
22.3064	22.3064	22.3064
22.343	22.343	22.343
22.3797	22.3797	22.3797
22.4164	22.4164	22.4164
22.4533	22.4533	22.4533
22.4901	22.4901	22.4901
22.5271	22.5271	22.5271
22.564	22.564	22.564
22.6011	22.6011	22.6011
22.6382	22.6382	22.6382
22.6754	22.6754	22.6754
22.7126	22.7126	22.7126
22.7499	22.7499	22.7499
22.7873	22.7873	22.7873
22.8247	22.8247	22.8247
22.8622	22.8622	22.8622
22.8997	22.8997	22.8997
22.9373	22.9373	22.9373
22.975	22.975	22.975
23.0127	23.0127	23.0127
23.0505	23.0505	23.0505
23.0883	23.0883	23.0883
23.1262	23.1262	23.1262
23.1642	23.1642	23.1642
23.2022	23.2022	23.2022
23.2403	23.2403	23.2403
23.2785	23.2785	23.2785
23.3167	23.3167	23.3167
23.355	23.355	23.355
23.3934	23.3934	23.3934
23.4318	23.4318	23.4318
23.4703	23.4703	23.4703
23.5088	23.5088	23.5088
23.5474	23.5474	23.5474
23.5861	23.5861	23.5861
23.6248	23.6248	23.6248
23.6636	23.6636	23.6636
23.7024	23.7024	23.7024
23.7414	23.7414	23.7414
23.7803	23.7803	23.7803
23.8194	23.8194	23.8194
23.8585	23.8585	23.8585
23.8977	23.8977	23.8977
23.9369	23.9369	23.9369
23.9762	23.9762	23.9762
24.0156	24.0156	24.0156
24.055	24.055	24.055
24.0945	24.0945	24.0945
24.1341	24.1341	24.1341
24.1737	24.1737	24.1737
24.2134	24.2134	24.2134
24.2532	24.2532	24.2532
24.293	24.293	24.293
24.3329	24.3329	24.3329
24.3728	24.3728	24.3728
24.4129	24.4129	24.4129
24.4529	24.4529	24.4529
24.4931	24.4931	24.4931
24.5333	24.5333	24.5333
24.5736	24.5736	24.5736
24.6139	24.6139	24.6139
24.6544	24.6544	24.6544
24.6948	24.6948	24.6948
24.7354	24.7354	24.7354
24.776	24.776	24.776
24.8167	24.8167	24.8167
24.8574	24.8574	24.8574
24.8983	24.8983	24.8983
24.9391	24.9391	24.9391
24.9801	24.9801	24.9801
25.0211	25.0211	25.0211
25.0622	25.0622	25.0622
25.1033	25.1033	25.1033
25.1446	25.1446	25.1446
25.1859	25.1859	25.1859
25.2272	25.2272	25.2272
25.2686	25.2686	25.2686
25.3101	25.3101	25.3101
25.3517	25.3517	25.3517
25.3933	25.3933	25.3933
25.435	25.435	25.435
25.4768	25.4768	25.4768
25.5186	25.5186	25.5186
25.5605	25.5605	25.5605
25.6025	25.6025	25.6025
25.6445	25.6445	25.6445
25.6866	25.6866	25.6866
25.7288	25.7288	25.7288
25.7711	25.7711	25.7711
25.8134	25.8134	25.8134
25.8558	25.8558	25.8558
25.8982	25.8982	25.8982
25.9407	25.9407	25.9407
25.9833	25.9833	25.9833
26.026	26.026	26.026
26.0687	26.0687	26.0687
26.1115	26.1115	26.1115
26.1544	26.1544	26.1544
26.1974	26.1974	26.1974
26.2404	26.2404	26.2404
26.2835	26.2835	26.2835
26.3266	26.3266	26.3266
26.3699	26.3699	26.3699
26.4132	26.4132	26.4132
26.4565	26.4565	26.4565
26.5	26.5	26.5
26.5435	26.5435	26.5435
26.5871	26.5871	26.5871
26.6307	26.6307	26.6307
26.6744	26.6744	26.6744
26.7182	26.7182	26.7182
26.7621	26.7621	26.7621
26.8061	26.8061	26.8061
26.8501	26.8501	26.8501
26.8942	26.8942	26.8942
26.9383	26.9383	26.9383
26.9826	26.9826	26.9826
27.0269	27.0269	27.0269
27.0712	27.0712	27.0712
27.1157	27.1157	27.1157
27.1602	27.1602	27.1602
27.2048	27.2048	27.2048
27.2495	27.2495	27.2495
27.2942	27.2942	27.2942
27.3391	27.3391	27.3391
27.3839	27.3839	27.3839
27.4289	27.4289	27.4289
27.4739	27.4739	27.4739
27.5191	27.5191	27.5191
27.5642	27.5642	27.5642
27.6095	27.6095	27.6095
27.6548	27.6548	27.6548
27.7003	27.7003	27.7003
27.7457	27.7457	27.7457
27.7913	27.7913	27.7913
27.8369	27.8369	27.8369
27.8826	27.8826	27.8826
27.9284	27.9284	27.9284
27.9743	27.9743	27.9743
28.0202	28.0202	28.0202
28.0662	28.0662	28.0662
28.1123	28.1123	28.1123
28.1585	28.1585	28.1585
28.2047	28.2047	28.2047
28.251	28.251	28.251
28.2974	28.2974	28.2974
28.3439	28.3439	28.3439
28.3904	28.3904	28.3904
28.437	28.437	28.437
28.4837	28.4837	28.4837
28.5305	28.5305	28.5305
28.5773	28.5773	28.5773
28.6243	28.6243	28.6243
28.6713	28.6713	28.6713
28.7183	28.7183	28.7183
28.7655	28.7655	28.7655
28.8127	28.8127	28.8127
28.86	28.86	28.86
28.9074	28.9074	28.9074
28.9549	28.9549	28.9549
29.0024	29.0024	29.0024
29.0501	29.0501	29.0501
29.0978	29.0978	29.0978
29.1456	29.1456	29.1456
29.1934	29.1934	29.1934
29.2413	29.2413	29.2413
29.2894	29.2894	29.2894
29.3375	29.3375	29.3375
29.3856	29.3856	29.3856
29.4339	29.4339	29.4339
29.4822	29.4822	29.4822
29.5306	29.5306	29.5306
29.5791	29.5791	29.5791
29.6277	29.6277	29.6277
29.6763	29.6763	29.6763
29.7251	29.7251	29.7251
29.7739	29.7739	29.7739
29.8228	29.8228	29.8228
29.8717	29.8717	29.8717
29.9208	29.9208	29.9208
29.9699	29.9699	29.9699
30.0191	30.0191	30.0191
30.0684	30.0684	30.0684
30.1178	30.1178	30.1178
30.1672	30.1672	30.1672
30.2168	30.2168	30.2168
30.2664	30.2664	30.2664
30.3161	30.3161	30.3161
30.3659	30.3659	30.3659
30.4157	30.4157	30.4157
30.4657	30.4657	30.4657
30.5157	30.5157	30.5157
30.5658	30.5658	30.5658
30.616	30.616	30.616
30.6663	30.6663	30.6663
30.7166	30.7166	30.7166
30.7671	30.7671	30.7671
30.8176	30.8176	30.8176
30.8682	30.8682	30.8682
30.9189	30.9189	30.9189
30.9696	30.9696	30.9696
31.0205	31.0205	31.0205
31.0714	31.0714	31.0714
31.1224	31.1224	31.1224
31.1735	31.1735	31.1735
31.2247	31.2247	31.2247
31.276	31.276	31.276
31.3274	31.3274	31.3274
31.3788	31.3788	31.3788
31.4303	31.4303	31.4303
31.4819	31.4819	31.4819
31.5336	31.5336	31.5336
31.5854	31.5854	31.5854
31.6373	31.6373	31.6373
31.6892	31.6892	31.6892
31.7413	31.7413	31.7413
31.7934	31.7934	31.7934
31.8456	31.8456	31.8456
31.8979	31.8979	31.8979
31.9502	31.9502	31.9502
32.0027	32.0027	32.0027
32.0553	32.0553	32.0553
32.1079	32.1079	32.1079
32.1606	32.1606	32.1606
32.2134	32.2134	32.2134
32.2663	32.2663	32.2663
32.3193	32.3193	32.3193
32.3724	32.3724	32.3724
32.4255	32.4255	32.4255
32.4788	32.4788	32.4788
32.5321	32.5321	32.5321
32.5855	32.5855	32.5855
32.639	32.639	32.639
32.6926	32.6926	32.6926
32.7463	32.7463	32.7463
32.8001	32.8001	32.8001
32.8539	32.8539	32.8539
32.9079	32.9079	32.9079
32.9619	32.9619	32.9619
33.016	33.016	33.016
33.0702	33.0702	33.0702
33.1245	33.1245	33.1245
33.1789	33.1789	33.1789
33.2334	33.2334	33.2334
33.288	33.288	33.288
33.3426	33.3426	33.3426
33.3974	33.3974	33.3974
33.4522	33.4522	33.4522
33.5072	33.5072	33.5072
33.5622	33.5622	33.5622
33.6173	33.6173	33.6173
33.6725	33.6725	33.6725
33.7278	33.7278	33.7278
33.7832	33.7832	33.7832
33.8386	33.8386	33.8386
33.8942	33.8942	33.8942
33.9499	33.9499	33.9499
34.0056	34.0056	34.0056
34.0614	34.0614	34.0614
34.1174	34.1174	34.1174
34.1734	34.1734	34.1734
34.2295	34.2295	34.2295
34.2857	34.2857	34.2857
34.342	34.342	34.342
34.3984	34.3984	34.3984
34.4549	34.4549	34.4549
34.5115	34.5115	34.5115
34.5681	34.5681	34.5681
34.6249	34.6249	34.6249
34.6817	34.6817	34.6817
34.7387	34.7387	34.7387
34.7957	34.7957	34.7957
34.8529	34.8529	34.8529
34.9101	34.9101	34.9101
34.9674	34.9674	34.9674
35.0248	35.0248	35.0248
35.0823	35.0823	35.0823
35.14	35.14	35.14
35.1977	35.1977	35.1977
35.2554	35.2554	35.2554
35.3133	35.3133	35.3133
35.3713	35.3713	35.3713
35.4294	35.4294	35.4294
35.4876	35.4876	35.4876
35.5459	35.5459	35.5459
35.6042	35.6042	35.6042
35.6627	35.6627	35.6627
35.7212	35.7212	35.7212
35.7799	35.7799	35.7799
35.8386	35.8386	35.8386
35.8975	35.8975	35.8975
35.9564	35.9564	35.9564
36.0155	36.0155	36.0155
36.0746	36.0746	36.0746
36.1339	36.1339	36.1339
36.1932	36.1932	36.1932
36.2526	36.2526	36.2526
36.3121	36.3121	36.3121
36.3718	36.3718	36.3718
36.4315	36.4315	36.4315
36.4913	36.4913	36.4913
36.5512	36.5512	36.5512
36.6112	36.6112	36.6112
36.6714	36.6714	36.6714
36.7316	36.7316	36.7316
36.7919	36.7919	36.7919
36.8523	36.8523	36.8523
36.9128	36.9128	36.9128
36.9734	36.9734	36.9734
37.0341	37.0341	37.0341
37.095	37.095	37.095
37.1559	37.1559	37.1559
37.2169	37.2169	37.2169
37.278	37.278	37.278
37.3392	37.3392	37.3392
37.4005	37.4005	37.4005
37.4619	37.4619	37.4619
37.5234	37.5234	37.5234
37.585	37.585	37.585
37.6468	37.6468	37.6468
37.7086	37.7086	37.7086
37.7705	37.7705	37.7705
37.8325	37.8325	37.8325
37.8946	37.8946	37.8946
37.9569	37.9569	37.9569
38.0192	38.0192	38.0192
38.0816	38.0816	38.0816
38.1441	38.1441	38.1441
38.2068	38.2068	38.2068
38.2695	38.2695	38.2695
38.3324	38.3324	38.3324
38.3953	38.3953	38.3953
38.4583	38.4583	38.4583
38.5215	38.5215	38.5215
38.5847	38.5847	38.5847
38.6481	38.6481	38.6481
38.7116	38.7116	38.7116
38.7751	38.7751	38.7751
38.8388	38.8388	38.8388
38.9026	38.9026	38.9026
38.9664	38.9664	38.9664
39.0304	39.0304	39.0304
39.0945	39.0945	39.0945
39.1587	39.1587	39.1587
39.223	39.223	39.223
39.2874	39.2874	39.2874
39.3519	39.3519	39.3519
39.4165	39.4165	39.4165
39.4813	39.4813	39.4813
39.5461	39.5461	39.5461
39.611	39.611	39.611
39.6761	39.6761	39.6761
39.7412	39.7412	39.7412
39.8065	39.8065	39.8065
39.8718	39.8718	39.8718
39.9373	39.9373	39.9373
40.0029	40.0029	40.0029
40.0686	40.0686	40.0686
40.1344	40.1344	40.1344
40.2003	40.2003	40.2003
40.2663	40.2663	40.2663
40.3324	40.3324	40.3324
40.3986	40.3986	40.3986
40.465	40.465	40.465
40.5314	40.5314	40.5314
40.598	40.598	40.598
40.6646	40.6646	40.6646
40.7314	40.7314	40.7314
40.7983	40.7983	40.7983
40.8653	40.8653	40.8653
40.9324	40.9324	40.9324
40.9996	40.9996	40.9996
41.0669	41.0669	41.0669
41.1343	41.1343	41.1343
41.2019	41.2019	41.2019
41.2695	41.2695	41.2695
41.3373	41.3373	41.3373
41.4052	41.4052	41.4052
41.4732	41.4732	41.4732
41.5413	41.5413	41.5413
41.6095	41.6095	41.6095
41.6778	41.6778	41.6778
41.7462	41.7462	41.7462
41.8148	41.8148	41.8148
41.8834	41.8834	41.8834
41.9522	41.9522	41.9522
42.0211	42.0211	42.0211
42.0901	42.0901	42.0901
42.1592	42.1592	42.1592
42.2284	42.2284	42.2284
42.2978	42.2978	42.2978
42.3672	42.3672	42.3672
42.4368	42.4368	42.4368
42.5065	42.5065	42.5065
42.5763	42.5763	42.5763
42.6462	42.6462	42.6462
42.7162	42.7162	42.7162
42.7864	42.7864	42.7864
42.8566	42.8566	42.8566
42.927	42.927	42.927
42.9975	42.9975	42.9975
43.0681	43.0681	43.0681
43.1388	43.1388	43.1388
43.2096	43.2096	43.2096
43.2806	43.2806	43.2806
43.3516	43.3516	43.3516
43.4228	43.4228	43.4228
43.4941	43.4941	43.4941
43.5655	43.5655	43.5655
43.6371	43.6371	43.6371
43.7087	43.7087	43.7087
43.7805	43.7805	43.7805
43.8524	43.8524	43.8524
43.9244	43.9244	43.9244
43.9965	43.9965	43.9965
44.0688	44.0688	44.0688
44.1411	44.1411	44.1411
44.2136	44.2136	44.2136
44.2862	44.2862	44.2862
44.3589	44.3589	44.3589
44.4318	44.4318	44.4318
44.5047	44.5047	44.5047
44.5778	44.5778	44.5778
44.651	44.651	44.651
44.7243	44.7243	44.7243
44.7978	44.7978	44.7978
44.8713	44.8713	44.8713
44.945	44.945	44.945
45.0188	45.0188	45.0188
45.0927	45.0927	45.0927
45.1668	45.1668	45.1668
45.2409	45.2409	45.2409
45.3152	45.3152	45.3152
45.3896	45.3896	45.3896
45.4641	45.4641	45.4641
45.5388	45.5388	45.5388
45.6136	45.6136	45.6136
45.6885	45.6885	45.6885
45.7635	45.7635	45.7635
45.8386	45.8386	45.8386
45.9139	45.9139	45.9139
45.9893	45.9893	45.9893
46.0648	46.0648	46.0648
46.1405	46.1405	46.1405
46.2162	46.2162	46.2162
46.2921	46.2921	46.2921
46.3681	46.3681	46.3681
46.4443	46.4443	46.4443
46.5205	46.5205	46.5205
46.5969	46.5969	46.5969
46.6734	46.6734	46.6734
46.7501	46.7501	46.7501
46.8268	46.8268	46.8268
46.9037	46.9037	46.9037
46.9807	46.9807	46.9807
47.0579	47.0579	47.0579
47.1351	47.1351	47.1351
47.2125	47.2125	47.2125
47.2901	47.2901	47.2901
47.3677	47.3677	47.3677
47.4455	47.4455	47.4455
47.5234	47.5234	47.5234
47.6014	47.6014	47.6014
47.6796	47.6796	47.6796
47.7579	47.7579	47.7579
47.8363	47.8363	47.8363
47.9148	47.9148	47.9148
47.9935	47.9935	47.9935
48.0723	48.0723	48.0723
48.1513	48.1513	48.1513
48.2303	48.2303	48.2303
48.3095	48.3095	48.3095
48.3889	48.3889	48.3889
48.4683	48.4683	48.4683
48.5479	48.5479	48.5479
48.6276	48.6276	48.6276
48.7075	48.7075	48.7075
48.7874	48.7874	48.7874
48.8675	48.8675	48.8675
48.9478	48.9478	48.9478
49.0282	49.0282	49.0282
49.1087	49.1087	49.1087
49.1893	49.1893	49.1893
49.2701	49.2701	49.2701
49.351	49.351	49.351
49.432	49.432	49.432
49.5132	49.5132	49.5132
49.5945	49.5945	49.5945
49.6759	49.6759	49.6759
49.7575	49.7575	49.7575
49.8392	49.8392	49.8392
49.921	49.921	49.921
50.003	50.003	50.003
50.0851	50.0851	50.0851
50.1673	50.1673	50.1673
50.2497	50.2497	50.2497
50.3322	50.3322	50.3322
50.4149	50.4149	50.4149
50.4977	50.4977	50.4977
50.5806	50.5806	50.5806
50.6636	50.6636	50.6636
50.7468	50.7468	50.7468
50.8301	50.8301	50.8301
50.9136	50.9136	50.9136
50.9972	50.9972	50.9972
51.0809	51.0809	51.0809
51.1648	51.1648	51.1648
51.2488	51.2488	51.2488
51.333	51.333	51.333
51.4173	51.4173	51.4173
51.5017	51.5017	51.5017
51.5863	51.5863	51.5863
51.671	51.671	51.671
51.7558	51.7558	51.7558
51.8408	51.8408	51.8408
51.9259	51.9259	51.9259
52.0112	52.0112	52.0112
52.0966	52.0966	52.0966
52.1821	52.1821	52.1821
52.2678	52.2678	52.2678
52.3537	52.3537	52.3537
52.4396	52.4396	52.4396
52.5257	52.5257	52.5257
52.612	52.612	52.612
52.6984	52.6984	52.6984
52.7849	52.7849	52.7849
52.8716	52.8716	52.8716
52.9584	52.9584	52.9584
53.0453	53.0453	53.0453
53.1324	53.1324	53.1324
53.2197	53.2197	53.2197
53.3071	53.3071	53.3071
53.3946	53.3946	53.3946
53.4823	53.4823	53.4823
53.5701	53.5701	53.5701
53.6581	53.6581	53.6581
53.7462	53.7462	53.7462
53.8344	53.8344	53.8344
53.9228	53.9228	53.9228
54.0114	54.0114	54.0114
54.1	54.1	54.1
54.1889	54.1889	54.1889
54.2779	54.2779	54.2779
54.367	54.367	54.367
54.4563	54.4563	54.4563
54.5457	54.5457	54.5457
54.6352	54.6352	54.6352
54.725	54.725	54.725
54.8148	54.8148	54.8148
54.9048	54.9048	54.9048
54.995	54.995	54.995
55.0853	55.0853	55.0853
55.1757	55.1757	55.1757
55.2663	55.2663	55.2663
55.3571	55.3571	55.3571
55.448	55.448	55.448
55.539	55.539	55.539
55.6302	55.6302	55.6302
55.7216	55.7216	55.7216
55.8131	55.8131	55.8131
55.9047	55.9047	55.9047
55.9965	55.9965	55.9965
56.0884	56.0884	56.0884
56.1805	56.1805	56.1805
56.2728	56.2728	56.2728
56.3652	56.3652	56.3652
56.4577	56.4577	56.4577
56.5505	56.5505	56.5505
56.6433	56.6433	56.6433
56.7363	56.7363	56.7363
56.8295	56.8295	56.8295
56.9228	56.9228	56.9228
57.0163	57.0163	57.0163
57.1099	57.1099	57.1099
57.2037	57.2037	57.2037
57.2976	57.2976	57.2976
57.3917	57.3917	57.3917
57.4859	57.4859	57.4859
57.5803	57.5803	57.5803
57.6749	57.6749	57.6749
57.7696	57.7696	57.7696
57.8644	57.8644	57.8644
57.9594	57.9594	57.9594
58.0546	58.0546	58.0546
58.1499	58.1499	58.1499
58.2454	58.2454	58.2454
58.341	58.341	58.341
58.4368	58.4368	58.4368
58.5328	58.5328	58.5328
58.6289	58.6289	58.6289
58.7252	58.7252	58.7252
58.8216	58.8216	58.8216
58.9182	58.9182	58.9182
59.0149	59.0149	59.0149
59.1118	59.1118	59.1118
59.2089	59.2089	59.2089
59.3061	59.3061	59.3061
59.4035	59.4035	59.4035
59.5011	59.5011	59.5011
59.5988	59.5988	59.5988
59.6966	59.6966	59.6966
59.7946	59.7946	59.7946
59.8928	59.8928	59.8928
59.9912	59.9912	59.9912
60.0897	60.0897	60.0897
60.1883	60.1883	60.1883
60.2872	60.2872	60.2872
60.3862	60.3862	60.3862
60.4853	60.4853	60.4853
60.5846	60.5846	60.5846
60.6841	60.6841	60.6841
60.7838	60.7838	60.7838
60.8836	60.8836	60.8836
60.9835	60.9835	60.9835
61.0837	61.0837	61.0837
61.184	61.184	61.184
61.2844	61.2844	61.2844
61.3851	61.3851	61.3851
61.4859	61.4859	61.4859
61.5868	61.5868	61.5868
61.688	61.688	61.688
61.7892	61.7892	61.7892
61.8907	61.8907	61.8907
61.9923	61.9923	61.9923
62.0941	62.0941	62.0941
62.1961	62.1961	62.1961
62.2982	62.2982	62.2982
62.4005	62.4005	62.4005
62.503	62.503	62.503
62.6056	62.6056	62.6056
62.7084	62.7084	62.7084
62.8114	62.8114	62.8114
62.9145	62.9145	62.9145
63.0178	63.0178	63.0178
63.1213	63.1213	63.1213
63.2249	63.2249	63.2249
63.3288	63.3288	63.3288
63.4327	63.4327	63.4327
63.5369	63.5369	63.5369
63.6412	63.6412	63.6412
63.7457	63.7457	63.7457
63.8504	63.8504	63.8504
63.9552	63.9552	63.9552
64.0603	64.0603	64.0603
64.1654	64.1654	64.1654
64.2708	64.2708	64.2708
64.3763	64.3763	64.3763
64.482	64.482	64.482
64.5879	64.5879	64.5879
64.694	64.694	64.694
64.8002	64.8002	64.8002
64.9066	64.9066	64.9066
65.0132	65.0132	65.0132
65.1199	65.1199	65.1199
65.2269	65.2269	65.2269
65.334	65.334	65.334
65.4413	65.4413	65.4413
65.5487	65.5487	65.5487
65.6563	65.6563	65.6563
65.7642	65.7642	65.7642
65.8721	65.8721	65.8721
65.9803	65.9803	65.9803
66.0886	66.0886	66.0886
66.1972	66.1972	66.1972
66.3059	66.3059	66.3059
66.4147	66.4147	66.4147
66.5238	66.5238	66.5238
66.633	66.633	66.633
66.7424	66.7424	66.7424
66.852	66.852	66.852
66.9618	66.9618	66.9618
67.0717	67.0717	67.0717
67.1819	67.1819	67.1819
67.2922	67.2922	67.2922
67.4027	67.4027	67.4027
67.5134	67.5134	67.5134
67.6242	67.6242	67.6242
67.7353	67.7353	67.7353
67.8465	67.8465	67.8465
67.9579	67.9579	67.9579
68.0695	68.0695	68.0695
68.1813	68.1813	68.1813
68.2932	68.2932	68.2932
68.4053	68.4053	68.4053
68.5177	68.5177	68.5177
68.6302	68.6302	68.6302
68.7429	68.7429	68.7429
68.8557	68.8557	68.8557
68.9688	68.9688	68.9688
69.0821	69.0821	69.0821
69.1955	69.1955	69.1955
69.3091	69.3091	69.3091
69.4229	69.4229	69.4229
69.5369	69.5369	69.5369
69.6511	69.6511	69.6511
69.7655	69.7655	69.7655
69.88	69.88	69.88
69.9948	69.9948	69.9948
70.1097	70.1097	70.1097
70.2248	70.2248	70.2248
70.3401	70.3401	70.3401
70.4556	70.4556	70.4556
70.5713	70.5713	70.5713
70.6872	70.6872	70.6872
70.8033	70.8033	70.8033
70.9195	70.9195	70.9195
71.036	71.036	71.036
71.1526	71.1526	71.1526
71.2694	71.2694	71.2694
71.3865	71.3865	71.3865
71.5037	71.5037	71.5037
71.6211	71.6211	71.6211
71.7387	71.7387	71.7387
71.8565	71.8565	71.8565
71.9745	71.9745	71.9745
72.0927	72.0927	72.0927
72.2111	72.2111	72.2111
72.3296	72.3296	72.3296
72.4484	72.4484	72.4484
72.5674	72.5674	72.5674
72.6865	72.6865	72.6865
72.8059	72.8059	72.8059
72.9254	72.9254	72.9254
73.0452	73.0452	73.0452
73.1651	73.1651	73.1651
73.2852	73.2852	73.2852
73.4056	73.4056	73.4056
73.5261	73.5261	73.5261
73.6468	73.6468	73.6468
73.7678	73.7678	73.7678
73.8889	73.8889	73.8889
74.0102	74.0102	74.0102
74.1317	74.1317	74.1317
74.2535	74.2535	74.2535
74.3754	74.3754	74.3754
74.4975	74.4975	74.4975
74.6198	74.6198	74.6198
74.7424	74.7424	74.7424
74.8651	74.8651	74.8651
74.988	74.988	74.988
75.1112	75.1112	75.1112
75.2345	75.2345	75.2345
75.358	75.358	75.358
75.4818	75.4818	75.4818
75.6057	75.6057	75.6057
75.7299	75.7299	75.7299
75.8542	75.8542	75.8542
75.9788	75.9788	75.9788
76.1035	76.1035	76.1035
76.2285	76.2285	76.2285
76.3537	76.3537	76.3537
76.479	76.479	76.479
76.6046	76.6046	76.6046
76.7304	76.7304	76.7304
76.8564	76.8564	76.8564
76.9826	76.9826	76.9826
77.109	77.109	77.109
77.2356	77.2356	77.2356
77.3624	77.3624	77.3624
77.4895	77.4895	77.4895
77.6167	77.6167	77.6167
77.7441	77.7441	77.7441
77.8718	77.8718	77.8718
77.9997	77.9997	77.9997
78.1277	78.1277	78.1277
78.256	78.256	78.256
78.3845	78.3845	78.3845
78.5132	78.5132	78.5132
78.6422	78.6422	78.6422
78.7713	78.7713	78.7713
78.9006	78.9006	78.9006
79.0302	79.0302	79.0302
79.16	79.16	79.16
79.2899	79.2899	79.2899
79.4201	79.4201	79.4201
79.5505	79.5505	79.5505
79.6812	79.6812	79.6812
79.812	79.812	79.812
79.9431	79.9431	79.9431
80.0743	80.0743	80.0743
80.2058	80.2058	80.2058
80.3375	80.3375	80.3375
80.4694	80.4694	80.4694
80.6016	80.6016	80.6016
80.7339	80.7339	80.7339
80.8665	80.8665	80.8665
80.9993	80.9993	80.9993
81.1323	81.1323	81.1323
81.2655	81.2655	81.2655
81.3989	81.3989	81.3989
81.5326	81.5326	81.5326
81.6665	81.6665	81.6665
81.8006	81.8006	81.8006
81.9349	81.9349	81.9349
82.0694	82.0694	82.0694
82.2042	82.2042	82.2042
82.3392	82.3392	82.3392
82.4744	82.4744	82.4744
82.6098	82.6098	82.6098
82.7454	82.7454	82.7454
82.8813	82.8813	82.8813
83.0174	83.0174	83.0174
83.1537	83.1537	83.1537
83.2902	83.2902	83.2902
83.427	83.427	83.427
83.564	83.564	83.564
83.7012	83.7012	83.7012
83.8386	83.8386	83.8386
83.9763	83.9763	83.9763
84.1142	84.1142	84.1142
84.2523	84.2523	84.2523
84.3907	84.3907	84.3907
84.5292	84.5292	84.5292
84.668	84.668	84.668
84.8071	84.8071	84.8071
84.9463	84.9463	84.9463
85.0858	85.0858	85.0858
85.2255	85.2255	85.2255
85.3655	85.3655	85.3655
85.5056	85.5056	85.5056
85.646	85.646	85.646
85.7867	85.7867	85.7867
85.9275	85.9275	85.9275
86.0686	86.0686	86.0686
86.2099	86.2099	86.2099
86.3515	86.3515	86.3515
86.4933	86.4933	86.4933
86.6353	86.6353	86.6353
86.7776	86.7776	86.7776
86.9201	86.9201	86.9201
87.0628	87.0628	87.0628
87.2057	87.2057	87.2057
87.3489	87.3489	87.3489
87.4924	87.4924	87.4924
87.636	87.636	87.636
87.7799	87.7799	87.7799
87.9241	87.9241	87.9241
88.0684	88.0684	88.0684
88.213	88.213	88.213
88.3579	88.3579	88.3579
88.503	88.503	88.503
88.6483	88.6483	88.6483
88.7939	88.7939	88.7939
88.9397	88.9397	88.9397
89.0857	89.0857	89.0857
89.232	89.232	89.232
89.3785	89.3785	89.3785
89.5253	89.5253	89.5253
89.6723	89.6723	89.6723
89.8195	89.8195	89.8195
89.967	89.967	89.967
90.1147	90.1147	90.1147
90.2627	90.2627	90.2627
90.4109	90.4109	90.4109
90.5594	90.5594	90.5594
90.7081	90.7081	90.7081
90.857	90.857	90.857
91.0062	91.0062	91.0062
91.1556	91.1556	91.1556
91.3053	91.3053	91.3053
91.4552	91.4552	91.4552
91.6054	91.6054	91.6054
91.7558	91.7558	91.7558
91.9065	91.9065	91.9065
92.0574	92.0574	92.0574
92.2086	92.2086	92.2086
92.36	92.36	92.36
92.5116	92.5116	92.5116
92.6635	92.6635	92.6635
92.8157	92.8157	92.8157
92.9681	92.9681	92.9681
93.1207	93.1207	93.1207
93.2737	93.2737	93.2737
93.4268	93.4268	93.4268
93.5802	93.5802	93.5802
93.7339	93.7339	93.7339
93.8878	93.8878	93.8878
94.042	94.042	94.042
94.1964	94.1964	94.1964
94.351	94.351	94.351
94.506	94.506	94.506
94.6612	94.6612	94.6612
94.8166	94.8166	94.8166
94.9723	94.9723	94.9723
95.1282	95.1282	95.1282
95.2844	95.2844	95.2844
95.4409	95.4409	95.4409
95.5976	95.5976	95.5976
95.7546	95.7546	95.7546
95.9118	95.9118	95.9118
96.0693	96.0693	96.0693
96.227	96.227	96.227
96.385	96.385	96.385
96.5433	96.5433	96.5433
96.7018	96.7018	96.7018
96.8606	96.8606	96.8606
97.0197	97.0197	97.0197
97.179	97.179	97.179
97.3386	97.3386	97.3386
97.4984	97.4984	97.4984
97.6585	97.6585	97.6585
97.8188	97.8188	97.8188
97.9795	97.9795	97.9795
98.1403	98.1403	98.1403
98.3015	98.3015	98.3015
98.4629	98.4629	98.4629
98.6246	98.6246	98.6246
98.7865	98.7865	98.7865
98.9487	98.9487	98.9487
99.1112	99.1112	99.1112
99.2739	99.2739	99.2739
99.437	99.437	99.437
99.6002	99.6002	99.6002
99.7638	99.7638	99.7638
99.9276	99.9276	99.9276
100.092	100.092	100.092
100.256	100.256	100.256
100.421	100.421	100.421
100.586	100.586	100.586
100.751	100.751	100.751
100.916	100.916	100.916
101.082	101.082	101.082
101.248	101.248	101.248
101.414	101.414	101.414
101.581	101.581	101.581
101.747	101.747	101.747
101.914	101.914	101.914
102.082	102.082	102.082
102.249	102.249	102.249
102.417	102.417	102.417
102.585	102.585	102.585
102.754	102.754	102.754
102.923	102.923	102.923
103.092	103.092	103.092
103.261	103.261	103.261
103.431	103.431	103.431
103.6	103.6	103.6
103.77	103.77	103.77
103.941	103.941	103.941
104.112	104.112	104.112
104.282	104.282	104.282
104.454	104.454	104.454
104.625	104.625	104.625
104.797	104.797	104.797
104.969	104.969	104.969
105.141	105.141	105.141
105.314	105.314	105.314
105.487	105.487	105.487
105.66	105.66	105.66
105.834	105.834	105.834
106.008	106.008	106.008
106.182	106.182	106.182
106.356	106.356	106.356
106.531	106.531	106.531
106.705	106.705	106.705
106.881	106.881	106.881
107.056	107.056	107.056
107.232	107.232	107.232
107.408	107.408	107.408
107.584	107.584	107.584
107.761	107.761	107.761
107.938	107.938	107.938
108.115	108.115	108.115
108.293	108.293	108.293
108.471	108.471	108.471
108.649	108.649	108.649
108.827	108.827	108.827
109.006	109.006	109.006
109.185	109.185	109.185
109.364	109.364	109.364
109.544	109.544	109.544
109.724	109.724	109.724
109.904	109.904	109.904
110.084	110.084	110.084
110.265	110.265	110.265
110.446	110.446	110.446
110.627	110.627	110.627
110.809	110.809	110.809
110.991	110.991	110.991
111.173	111.173	111.173
111.356	111.356	111.356
111.539	111.539	111.539
111.722	111.722	111.722
111.905	111.905	111.905
112.089	112.089	112.089
112.273	112.273	112.273
112.457	112.457	112.457
112.642	112.642	112.642
112.827	112.827	112.827
113.012	113.012	113.012
113.198	113.198	113.198
113.384	113.384	113.384
113.57	113.57	113.57
113.756	113.756	113.756
113.943	113.943	113.943
114.13	114.13	114.13
114.318	114.318	114.318
114.505	114.505	114.505
114.693	114.693	114.693
114.882	114.882	114.882
115.07	115.07	115.07
115.259	115.259	115.259
115.449	115.449	115.449
115.638	115.638	115.638
115.828	115.828	115.828
116.018	116.018	116.018
116.209	116.209	116.209
116.399	116.399	116.399
116.591	116.591	116.591
116.782	116.782	116.782
116.974	116.974	116.974
117.166	117.166	117.166
117.358	117.358	117.358
117.551	117.551	117.551
117.744	117.744	117.744
117.937	117.937	117.937
118.131	118.131	118.131
118.325	118.325	118.325
118.519	118.519	118.519
118.714	118.714	118.714
118.909	118.909	118.909
119.104	119.104	119.104
119.3	119.3	119.3
119.496	119.496	119.496
119.692	119.692	119.692
119.888	119.888	119.888
120.085	120.085	120.085
120.282	120.282	120.282
120.48	120.48	120.48
120.678	120.678	120.678
120.876	120.876	120.876
121.074	121.074	121.074
121.273	121.273	121.273
121.472	121.472	121.472
121.672	121.672	121.672
121.871	121.871	121.871
122.072	122.072	122.072
122.272	122.272	122.272
122.473	122.473	122.473
122.674	122.674	122.674
122.875	122.875	122.875
123.077	123.077	123.077
123.279	123.279	123.279
123.482	123.482	123.482
123.684	123.684	123.684
123.887	123.887	123.887
124.091	124.091	124.091
124.295	124.295	124.295
124.499	124.499	124.499
124.703	124.703	124.703
124.908	124.908	124.908
125.113	125.113	125.113
125.318	125.318	125.318
125.524	125.524	125.524
125.73	125.73	125.73
125.937	125.937	125.937
126.144	126.144	126.144
126.351	126.351	126.351
126.558	126.558	126.558
126.766	126.766	126.766
126.974	126.974	126.974
127.183	127.183	127.183
127.392	127.392	127.392
127.601	127.601	127.601
127.81	127.81	127.81
128.02	128.02	128.02
128.23	128.23	128.23
128.441	128.441	128.441
128.652	128.652	128.652
128.863	128.863	128.863
129.075	129.075	129.075
129.287	129.287	129.287
129.499	129.499	129.499
129.711	129.711	129.711
129.924	129.924	129.924
130.138	130.138	130.138
130.351	130.351	130.351
130.566	130.566	130.566
130.78	130.78	130.78
130.995	130.995	130.995
131.21	131.21	131.21
131.425	131.425	131.425
131.641	131.641	131.641
131.857	131.857	131.857
132.074	132.074	132.074
132.291	132.291	132.291
132.508	132.508	132.508
132.725	132.725	132.725
132.943	132.943	132.943
133.162	133.162	133.162
133.38	133.38	133.38
133.599	133.599	133.599
133.819	133.819	133.819
134.038	134.038	134.038
134.258	134.258	134.258
134.479	134.479	134.479
134.7	134.7	134.7
134.921	134.921	134.921
135.142	135.142	135.142
135.364	135.364	135.364
135.587	135.587	135.587
135.809	135.809	135.809
136.032	136.032	136.032
136.256	136.256	136.256
136.479	136.479	136.479
136.703	136.703	136.703
136.928	136.928	136.928
137.153	137.153	137.153
137.378	137.378	137.378
137.604	137.604	137.604
137.829	137.829	137.829
138.056	138.056	138.056
138.282	138.282	138.282
138.51	138.51	138.51
138.737	138.737	138.737
138.965	138.965	138.965
139.193	139.193	139.193
139.422	139.422	139.422
139.65	139.65	139.65
139.88	139.88	139.88
140.109	140.109	140.109
140.34	140.34	140.34
140.57	140.57	140.57
140.801	140.801	140.801
141.032	141.032	141.032
141.264	141.264	141.264
141.496	141.496	141.496
141.728	141.728	141.728
141.961	141.961	141.961
142.194	142.194	142.194
142.427	142.427	142.427
142.661	142.661	142.661
142.895	142.895	142.895
143.13	143.13	143.13
143.365	143.365	143.365
143.6	143.6	143.6
143.836	143.836	143.836
144.072	144.072	144.072
144.309	144.309	144.309
144.546	144.546	144.546
144.783	144.783	144.783
145.021	145.021	145.021
145.259	145.259	145.259
145.498	145.498	145.498
145.736	145.736	145.736
145.976	145.976	145.976
146.215	146.215	146.215
146.456	146.456	146.456
146.696	146.696	146.696
146.937	146.937	146.937
147.178	147.178	147.178
147.42	147.42	147.42
147.662	147.662	147.662
147.904	147.904	147.904
148.147	148.147	148.147
148.391	148.391	148.391
148.634	148.634	148.634
148.878	148.878	148.878
149.123	149.123	149.123
149.368	149.368	149.368
149.613	149.613	149.613
149.858	149.858	149.858
150.105	150.105	150.105
150.351	150.351	150.351
150.598	150.598	150.598
150.845	150.845	150.845
151.093	151.093	151.093
151.341	151.341	151.341
151.589	151.589	151.589
151.838	151.838	151.838
152.088	152.088	152.088
152.337	152.337	152.337
152.588	152.588	152.588
152.838	152.838	152.838
153.089	153.089	153.089
153.34	153.34	153.34
153.592	153.592	153.592
153.844	153.844	153.844
154.097	154.097	154.097
154.35	154.35	154.35
154.604	154.604	154.604
154.857	154.857	154.857
155.112	155.112	155.112
155.366	155.366	155.366
155.622	155.622	155.622
155.877	155.877	155.877
156.133	156.133	156.133
156.389	156.389	156.389
156.646	156.646	156.646
156.903	156.903	156.903
157.161	157.161	157.161
157.419	157.419	157.419
157.678	157.678	157.678
157.936	157.936	157.936
158.196	158.196	158.196
158.456	158.456	158.456
158.716	158.716	158.716
158.976	158.976	158.976
159.237	159.237	159.237
159.499	159.499	159.499
159.761	159.761	159.761
160.023	160.023	160.023
160.286	160.286	160.286
160.549	160.549	160.549
160.813	160.813	160.813
161.077	161.077	161.077
161.341	161.341	161.341
161.606	161.606	161.606
161.872	161.872	161.872
162.137	162.137	162.137
162.404	162.404	162.404
162.67	162.67	162.67
162.937	162.937	162.937
163.205	163.205	163.205
163.473	163.473	163.473
163.741	163.741	163.741
164.01	164.01	164.01
164.279	164.279	164.279
164.549	164.549	164.549
164.819	164.819	164.819
165.09	165.09	165.09
165.361	165.361	165.361
165.633	165.633	165.633
165.905	165.905	165.905
166.177	166.177	166.177
166.45	166.45	166.45
166.723	166.723	166.723
166.997	166.997	166.997
167.271	167.271	167.271
167.546	167.546	167.546
167.821	167.821	167.821
168.097	168.097	168.097
168.373	168.373	168.373
168.649	168.649	168.649
168.926	168.926	168.926
169.203	169.203	169.203
169.481	169.481	169.481
169.759	169.759	169.759
170.038	170.038	170.038
170.317	170.317	170.317
170.597	170.597	170.597
170.877	170.877	170.877
171.158	171.158	171.158
171.439	171.439	171.439
171.72	171.72	171.72
172.002	172.002	172.002
172.285	172.285	172.285
172.568	172.568	172.568
172.851	172.851	172.851
173.135	173.135	173.135
173.419	173.419	173.419
173.704	173.704	173.704
173.989	173.989	173.989
174.275	174.275	174.275
174.561	174.561	174.561
174.848	174.848	174.848
175.135	175.135	175.135
175.422	175.422	175.422
175.71	175.71	175.71
175.999	175.999	175.999
176.288	176.288	176.288
176.577	176.577	176.577
176.867	176.867	176.867
177.158	177.158	177.158
177.449	177.449	177.449
177.74	177.74	177.74
178.032	178.032	178.032
178.324	178.324	178.324
178.617	178.617	178.617
178.91	178.91	178.91
179.204	179.204	179.204
179.498	179.498	179.498
179.793	179.793	179.793
180.088	180.088	180.088
180.384	180.384	180.384
180.68	180.68	180.68
180.977	180.977	180.977
181.274	181.274	181.274
181.572	181.572	181.572
181.87	181.87	181.87
182.168	182.168	182.168
182.467	182.467	182.467
182.767	182.767	182.767
183.067	183.067	183.067
183.368	183.368	183.368
183.669	183.669	183.669
183.97	183.97	183.97
184.273	184.273	184.273
184.575	184.575	184.575
184.878	184.878	184.878
185.182	185.182	185.182
185.486	185.486	185.486
185.79	185.79	185.79
186.096	186.096	186.096
186.401	186.401	186.401
186.707	186.707	186.707
187.014	187.014	187.014
187.321	187.321	187.321
187.628	187.628	187.628
187.936	187.936	187.936
188.245	188.245	188.245
188.554	188.554	188.554
188.864	188.864	188.864
189.174	189.174	189.174
189.485	189.485	189.485
189.796	189.796	189.796
190.107	190.107	190.107
190.419	190.419	190.419
190.732	190.732	190.732
191.045	191.045	191.045
191.359	191.359	191.359
191.673	191.673	191.673
191.988	191.988	191.988
192.303	192.303	192.303
192.619	192.619	192.619
192.935	192.935	192.935
193.252	193.252	193.252
193.569	193.569	193.569
193.887	193.887	193.887
194.206	194.206	194.206
194.524	194.524	194.524
194.844	194.844	194.844
195.164	195.164	195.164
195.484	195.484	195.484
195.805	195.805	195.805
196.127	196.127	196.127
196.449	196.449	196.449
196.771	196.771	196.771
197.095	197.095	197.095
197.418	197.418	197.418
197.742	197.742	197.742
198.067	198.067	198.067
198.392	198.392	198.392
198.718	198.718	198.718
199.044	199.044	199.044
199.371	199.371	199.371
199.699	199.699	199.699
200.026	200.026	200.026
200.355	200.355	200.355
200.684	200.684	200.684
201.013	201.013	201.013
201.343	201.343	201.343
201.674	201.674	201.674
202.005	202.005	202.005
202.337	202.337	202.337
202.669	202.669	202.669
203.002	203.002	203.002
203.335	203.335	203.335
203.669	203.669	203.669
204.004	204.004	204.004
204.339	204.339	204.339
204.674	204.674	204.674
205.01	205.01	205.01
205.347	205.347	205.347
205.684	205.684	205.684
206.022	206.022	206.022
206.36	206.36	206.36
206.699	206.699	206.699
207.038	207.038	207.038
207.378	207.378	207.378
207.719	207.719	207.719
208.06	208.06	208.06
208.401	208.401	208.401
208.744	208.744	208.744
209.086	209.086	209.086
209.43	209.43	209.43
209.774	209.774	209.774
210.118	210.118	210.118
210.463	210.463	210.463
210.809	210.809	210.809
211.155	211.155	211.155
211.502	211.502	211.502
211.849	211.849	211.849
212.197	212.197	212.197
212.545	212.545	212.545
212.894	212.894	212.894
213.244	213.244	213.244
213.594	213.594	213.594
213.945	213.945	213.945
214.296	214.296	214.296
214.648	214.648	214.648
215	215	215
215.353	215.353	215.353
215.707	215.707	215.707
216.061	216.061	216.061
216.416	216.416	216.416
216.771	216.771	216.771
217.127	217.127	217.127
217.484	217.484	217.484
217.841	217.841	217.841
218.198	218.198	218.198
218.557	218.557	218.557
218.916	218.916	218.916
219.275	219.275	219.275
219.635	219.635	219.635
219.996	219.996	219.996
220.357	220.357	220.357
220.719	220.719	220.719
221.081	221.081	221.081
221.444	221.444	221.444
221.808	221.808	221.808
222.172	222.172	222.172
222.537	222.537	222.537
222.902	222.902	222.902
223.268	223.268	223.268
223.635	223.635	223.635
224.002	224.002	224.002
224.37	224.37	224.37
224.738	224.738	224.738
225.107	225.107	225.107
225.477	225.477	225.477
225.847	225.847	225.847
226.218	226.218	226.218
226.59	226.59	226.59
226.962	226.962	226.962
227.334	227.334	227.334
227.708	227.708	227.708
228.082	228.082	228.082
228.456	228.456	228.456
228.831	228.831	228.831
229.207	229.207	229.207
229.583	229.583	229.583
229.96	229.96	229.96
230.338	230.338	230.338
230.716	230.716	230.716
231.095	231.095	231.095
231.474	231.474	231.474
231.854	231.854	231.854
232.235	232.235	232.235
232.617	232.617	232.617
232.998	232.998	232.998
233.381	233.381	233.381
233.764	233.764	233.764
234.148	234.148	234.148
234.533	234.533	234.533
234.918	234.918	234.918
235.303	235.303	235.303
235.69	235.69	235.69
236.077	236.077	236.077
236.464	236.464	236.464
236.853	236.853	236.853
237.242	237.242	237.242
237.631	237.631	237.631
238.021	238.021	238.021
238.412	238.412	238.412
238.804	238.804	238.804
239.196	239.196	239.196
239.589	239.589	239.589
239.982	239.982	239.982
240.376	240.376	240.376
240.771	240.771	240.771
241.166	241.166	241.166
241.562	241.562	241.562
241.959	241.959	241.959
242.356	242.356	242.356
242.754	242.754	242.754
243.153	243.153	243.153
243.552	243.552	243.552
243.952	243.952	243.952
244.352	244.352	244.352
244.754	244.754	244.754
245.155	245.155	245.155
245.558	245.558	245.558
245.961	245.961	245.961
246.365	246.365	246.365
246.77	246.77	246.77
247.175	247.175	247.175
247.581	247.581	247.581
247.987	247.987	247.987
248.394	248.394	248.394
248.802	248.802	248.802
249.211	249.211	249.211
249.62	249.62	249.62
250.03	250.03	250.03
250.44	250.44	250.44
250.852	250.852	250.852
251.264	251.264	251.264
251.676	251.676	251.676
252.089	252.089	252.089
252.503	252.503	252.503
252.918	252.918	252.918
253.333	253.333	253.333
253.749	253.749	253.749
254.166	254.166	254.166
254.583	254.583	254.583
255.001	255.001	255.001
255.42	255.42	255.42
255.839	255.839	255.839
256.26	256.26	256.26
256.68	256.68	256.68
257.102	257.102	257.102
257.524	257.524	257.524
257.947	257.947	257.947
258.37	258.37	258.37
258.795	258.795	258.795
259.22	259.22	259.22
259.645	259.645	259.645
260.072	260.072	260.072
260.499	260.499	260.499
260.926	260.926	260.926
261.355	261.355	261.355
261.784	261.784	261.784
262.214	262.214	262.214
262.644	262.644	262.644
263.076	263.076	263.076
263.508	263.508	263.508
263.94	263.94	263.94
264.374	264.374	264.374
264.808	264.808	264.808
[truncated: 2,098 more rows]

## Sheet: Fig. 2E
	Mean Fluorescence Intensity			Average		Relative Mean Fluorescence Intensity
	Sparse	Dense				Sparse	Dense
Repeat 1	115	92.7		103.85		1.10737	0.892634
Repeat 2	103	73.1		88.05		1.16979	0.83021
Repeat 3	152	113		132.5		1.14717	0.85283
Repeat 4	132	99.4		115.7		1.14088	0.859118
Repeat 5	91	72.7		81.85		1.11179	0.88821

## Sheet: Fig. 2F
Repeat 1		Ct Target	Ct Ctrl		dCt(Target-Ctrl)
	Sparse	27.16	23.7933		3.36667
	Dense	26.88	23.25		3.63
Repeat 2
	Sparse	29.1867	26.64		2.54667
	Dense	29.595	26.665		2.93
Repeat 3
	Sparse	28.765	24.9		3.865
	Dense	30.03	25.99		4.04
	dCt			Average dCt		Normalized dCt			2^-(normalized dCt)
	Sparse	Dense				sparse	dense		sparse	dense
Repeat 1	3.36667	3.63		3.49833		-0.131667	0.131667		1.09556	0.912776
Repeat 2	2.54667	2.93		2.73833		-0.191667	0.191667		1.14208	0.875594
Repeat 3	3.865	4.04		3.9525		-0.0875	0.0875		1.06253	0.941152

[truncated: 38 more sheets: Fig. 3B, Fig. 3B RawData, Fig. 3C, Fig. 3F, Fig. 3F RawData, Fig. 3G, Fig. 3I, Fig. 3I RawData, Fig. 3J, Fig. 3L, Fig. 3L RawData, Fig. 3M, Fig. 4B, Fig. 4C, Fig. 4C RawData, Fig. 4D, Fig. 4E, Fig. 4F, Fig. 4H, Fig. 4I …]
